# Supplementary material for: Multi-Lineage BCR-ABL Expression in Philadelphia Chromosome-Positive Acute Lymphoblastic Leukemia Is Associated With Improved Prognosis but No Specific Molecular Features
Source: Front Oncol. 2020 Oct 23;10:586567. doi: 10.3389/fonc.2020.586567 (PMC7646258; doi:10.3389/fonc.2020.586567)
Supplement: Supplementary file 1 [file Table_1.xlsx]

## Sheet: FPKM_summary
	Supplementary Table. FPKM values from RNA sequence data
tracking_id	tss_id	locus	Pt_no35	Pt_no36	Pt_no40	Pt_no41	Pt_no42	Pt_no44	Pt_no45	Pt_no47	Pt_no48	Pt_no49
MIR1302-2	TSS10004	chr1:30365-30503	0	0	0	0	0	0	0	0	0	0
FAM138F	TSS9577	chr1:34610-36081	0	0.00771081	0.0367263	0.0304693	0	0.0231283	0.0144037	0.0253799	0	0
OR4F5	TSS16448	chr1:69090-70008	0	0	0	0	0	0	0	0	0	0
DDX11L1	TSS16932	chr1:11873-14409	0.0855093	0.0200901	0.0331752	0.0605609	0.0459052	0.0464423	0.110742	0.00755991	0.0296119	0.0797377
WASH7P	TSS8568	chr1:14361-29370	23.9617	32.7092	31.0628	14.0197	25.3557	30.4073	28.9888	32.0386	21.3362	26.1072
MIR6859-4	TSS25677	chr1:17368-17436	0	0	0	0	0	0	0	0	0	999.19
LOC729737	TSS21159	chr1:134772-140566	4.49931	5.78403	4.60775	2.64067	5.32523	5.70718	3.78937	8.05372	9.06229	3.94978
OR4F16	TSS5667	chr1:367658-368597	0	0.015342	0	0.0227635	0	0.0247602	0	0.045991	0.00935413	0
LOC101928626	TSS26338	chr1:562759-564389	0	0	0	0.0555874	0.0410698	0	0	0	0	0
LOC100132062	TSS14025	chr1:323891-328581	0.40592	0.277313	0.463607	0.396121	1.37937	0.130095	0.491213	1.11156	1.71542	0.247327
LOC100133331	TSS14025	chr1:323891-328581	3.79067	6.10177	4.58858	1.52938	2.0905	6.4774	2.75067	5.06559	3.32154	5.04861
MIR6723	TSS17727	chr1:567704-567793	5403.44	6150.82	8857.45	15498.9	30754.1	12602.8	15950.2	11923.6	33974.5	19148.2
OR4F16	TSS14456	chr1:621095-622034	0	0.0258024	0	0.0151757	0	0.0247602	0	0.045991	0.00935413	0
LOC100133331	TSS14872	chr1:661138-665731	4.3598	7.5969	4.89607	2.16553	3.46051	6.81495	3.59804	6.1186	5.32065	5.79082
LOC100288069	TSS9920	chr1:700244-714068	3.01706	3.79712	3.39092	1.61341	5.01221	4.8988	3.04214	3.71169	4.11765	3.47156
FAM87B	TSS19519	chr1:752750-755214	0.243924	0.159709	0.549152	0.119285	0.354705	0.257238	0.35967	0.406078	0.356501	0.277572
LINC00115	TSS20889	chr1:761585-762902	1.05487	3.16577	1.77116	1.28747	2.27457	2.32217	1.931	1.50829	1.89294	1.95302
FAM41C	TSS23755	chr1:803450-812182	0.0362838	0.28052	0.238386	0.103236	0.0733513	0.0666236	0.0929603	0.0364524	0.0582963	0.0623947
LOC100130417	TSS24304	chr1:852197-855072	0.187944	0.378482	0.081255	0.0827333	0.0409455	0.029809	0.31111	0	0	0.124795
LINC01128	TSS1569,TSS6172	chr1:762970-794826	3.83684	5.37018	3.73458	4.83919	4.35214	2.6442	3.41772	5.67851	3.39353	1.85471
PERM1	TSS923	chr1:910578-917497	0.0666138	0.0103386	0.0112875	0.0122125	0.00909085	0.0262689	0	0.00230806	0.00755867	0.00102408
PLEKHN1	TSS13763	chr1:901876-910484	0.151116	0.0702693	0.0368071	0.0633354	0.0510428	0.0357817	0	0.0753874	0.0398304	0.0125382
KLHL17	TSS20060	chr1:895966-901099	2.0317	5.79315	3.65215	1.12128	4.64352	8.76602	4.23363	4.05588	3.87508	4.30724
HES4	TSS8398	chr1:934341-935552	0.110074	0.281881	0.0648776	1.25551	0.196414	0.0438601	0.159189	0.0334979	0.149487	0
ISG15	TSS18696	chr1:948846-949919	25.2205	38.8506	28.0574	10.7113	20.9192	34.5959	44.4335	28.4851	16.223	9.53198
RNF223	TSS18309	chr1:1007125-1009687	0.0251181	0	0	0	0	0	0	0	0	0
LINC01342	TSS33527	chr1:1072396-1079434	0.0221056	0	0	0	0.0180699	0	0	0	0	0
C1orf159	TSS13580	chr1:1017197-1051736	3.79494	6.37517	5.96885	1.62834	4.09719	7.88418	5.64039	5.21808	4.60461	8.1249
MIR200B	TSS473	chr1:1102483-1102578	0	0	0	0	0	0	0	0	0	0
MIR200A	TSS11522	chr1:1103242-1103332	0	0	0	0	0	0	0	0	0	0
SAMD11	TSS32374	chr1:861120-879961	0.12085	0.10649	0.0386346	0.0177069	0.0503612	0.038015	0.0398289	0.0394892	0.000556161	0.0558125
NOC2L	TSS9465	chr1:879582-894679	15.4059	29.7604	22.7264	7.42751	33.1917	28.7626	30.987	25.4085	21.8985	17.4864
MIR429	TSS22521	chr1:1104384-1104467	0	0	0	0	0	0	0	0	0	0
TTLL10	TSS27435,TSS5899	chr1:1109285-1133313	0	0	0	0	0	0.00227514	0.0285644	0	0	0
AGRN	TSS23100	chr1:955502-991499	3.80911	2.13362	1.46283	5.28862	2.8178	6.38786	0.870789	26.7288	16.0935	1.5148
TNFRSF4	TSS28799	chr1:1146705-1149548	1.71497	0.285192	0.588932	0.450841	0.250598	0.448299	0.236829	0.938896	0.239532	0.198172
TNFRSF18	TSS32145	chr1:1138887-1142089	5.29784	0.546786	0.601907	0.750261	0.328762	0.258644	1.18193	0.774602	0.399952	0.539807
FAM132A	TSS18270	chr1:1177825-1182102	1.2222	0.914333	0.771066	0.401653	0.386807	0.218042	0.443194	0.547585	0.222964	4.00932
B3GALT6	TSS28680	chr1:1167628-1170420	1.23106	8.73687	9.59216	1.37452	5.74656	6.92548	11.9594	9.78802	15.0577	2.47267
SCNN1D	TSS19468	chr1:1215815-1227409	1.82208	2.36884	2.55229	1.55551	3.63347	10.1082	2.37215	2.01152	2.10493	3.05164
SDF4	TSS26838	chr1:1152287-1167447	34.6523	52.0387	52.1291	20.9328	46.955	60.7914	64.1307	54.3756	54.3135	28.133
UBE2J2	TSS28650	chr1:1189291-1209234	9.00382	25.378	24.8612	6.50588	18.7579	26.1558	28.9045	21.1264	24.2502	15.5603
ACAP3	TSS15071	chr1:1227763-1243269	21.2997	25.4767	29.1447	11.6207	21.2704	25.275	19.4008	13.6658	17.466	36.0221
MIR6726	TSS18554	chr1:1231489-1231550	0	0	0	0	0	0	0	0	0	0
TAS1R3	TSS13384	chr1:1266725-1269844	1.03812	0.500448	1.05968	0.295689	0.407015	0.429671	1.19719	0.805041	0.548854	0.647431
CPTP	TSS27848	chr1:1260142-1264276	5.75594	6.91155	8.48546	1.88417	8.48549	6.50325	11.922	6.43527	8.90241	4.49066
DVL1	TSS12483	chr1:1270657-1284492	9.52293	25.3233	17.8189	6.5615	15.8582	40.5974	23.0881	20.8047	28.6617	17.5296
MIR6808	TSS25831	chr1:1275029-1275088	0	0	0	0	0	0	0	0	0	0
MXRA8	TSS15146,TSS17970,TSS31238,TSS34075	chr1:1288068-1298921	0.606379	2.04114	1.43841	4.67567	3.33551	4.87076	2.97098	2.90235	6.56555	2.33568
AURKAIP1	TSS12316,TSS20648,TSS29533	chr1:1309109-1310818	59.6438	84.5945	72.7759	26.3642	82.5627	101.183	84.423	62.913	70.7803	46.8129
ANKRD65	TSS18478	chr1:1353799-1356824	0.0903065	0.0799052	0.053275	0.228879	0.157664	0.0520121	0.0189445	0.0481709	0.173068	0.0581529
CCNL2	TSS14048	chr1:1321090-1334718	45.1455	38.6936	37.1428	20.2055	25.2522	80.9756	45.668	62.6265	33.2548	52.9162
TMEM88B	TSS6713	chr1:1361507-1363167	0	0	0.154285	0	0.156351	0.1186	0	0	0	0.0999471
LOC148413	TSS11239	chr1:1334909-1337426	3.66719	10.9713	9.47876	2.51141	9.46111	9.6713	16.7548	15.0162	16.5965	5.47293
MRPL20	TSS16368	chr1:1337275-1342693	48.0502	65.962	54.0123	21.1396	49.6418	94.3795	81.1199	52.6666	57.4674	26.4688
LOC102724312	TSS2763	chr1:1365536-1369953	0.961101	7.60731	3.25636	0.617408	5.66368	8.16301	4.08794	3.11264	6.28657	4.05383
VWA1	TSS7480	chr1:1370902-1378262	0.220394	2.54947	0.439595	1.00767	0.599031	4.7607	1.1448	1.54557	2.96097	0.434781
PUSL1	TSS6784	chr1:1243993-1247057	3.82082	8.65695	8.72511	3.68895	9.26987	7.95478	6.75478	6.31908	7.31535	4.05786
CPSF3L	TSS23921	chr1:1246964-1260067	30.5771	62.5361	54.8533	17.1317	57.4044	58.6525	57.7488	58.5185	50.5746	53.4432
MIR6727	TSS29590	chr1:1247881-1247946	0	382.957	0	0	0	0	0	0	0	0
ATAD3C	TSS32081	chr1:1385068-1405538	2.07046	2.11372	2.20042	1.04219	2.09029	2.39707	2.15952	1.8562	2.01987	1.1711
ATAD3B	TSS3092	chr1:1407163-1431582	33.626	26.576	24.0357	12.7765	19.6424	24.857	17.4288	18.8559	19.2356	26.0973
TMEM240	TSS30267	chr1:1470157-1475740	0.555482	0.12504	0.136173	0.111179	0.0274685	0.20097	0.0292001	0.785795	0.960417	0.139635
C1orf233	TSS6639	chr1:1533387-1535476	0.902395	1.22855	1.00449	0.588369	1.18947	0.515193	0.809773	1.15438	0.147826	0.249803
SSU72	TSS1793	chr1:1477052-1510262	25.371	49.4144	57.3052	18.7159	42.358	59.6743	69.4932	52.3199	61.6974	28.2468
ATAD3A	TSS29789,TSS31109	chr1:1447522-1470067	25.4381	29.2682	28.1426	13.88	30.4105	28.3285	23.6422	22.5051	23.4856	17.9405
MMP23B	TSS4741	chr1:1567559-1570030	0.523158	1.70572	0.903361	0.912564	0.501604	1.38442	0.559736	0.380639	1.63249	0.451902
MMP23A	TSS23827	chr1:1568158-1570027	1.60142	2.37964	1.14709	0.830898	0.0582929	0.706867	1.01901	0.632518	0.73417	0.855252
MIB2	TSS13626,TSS4586	chr1:1550794-1565990	17.0892	31.4277	33.4703	12.739	39.2928	28.2695	24.042	27.7745	29.576	35.6306
SLC35E2	TSS14550	chr1:1656276-1677438	4.39217	18.6957	21.697	3.36788	11.4059	16.0967	19.0889	19.3996	18.8792	8.76869
NADK	TSS11391,TSS17322,TSS23834,TSS34223	chr1:1682670-1711508	13.932	30.0823	24.3936	7.53621	19.2075	24.8555	25.9351	24.5375	34.809	11.621
TMEM52	TSS7644	chr1:1849028-1850740	0.302735	0.0748953	0.260812	0.0444431	0.0657982	0.0966471	0.140173	0.303029	0.0931531	0.0334693
CALML6	TSS26094	chr1:1846265-1848733	0.770341	0.63577	0.636947	0.188449	0.754177	0.449747	0.237587	0.428134	0.334083	1.64721
CFAP74	TSS2884	chr1:1853389-1935276	0	0	0	0.00293448	0	0	0.0124162	0	0.000418263	0
GABRD	TSS21788	chr1:1950767-1962192	1.4382	1.00252	0.0296583	2.15015	0.253945	0.130013	0.316129	0.030404	1.54072	0.333633
SKI	TSS8857	chr1:2160133-2241652	13.7201	9.73198	12.778	5.18568	7.46761	9.71985	12.7404	13.5929	6.90675	21.0712
MORN1	TSS28621	chr1:2252691-2323190	1.06576	2.99866	2.62274	1.07871	2.77482	3.73956	3.16472	3.56278	2.89437	1.2986
LOC100129534	TSS3917	chr1:2281852-2284100	0.0607915	1.84295	0.95341	0.430323	0.788573	1.2976	1.23777	1.34627	1.34965	0.879425
PRKCZ	TSS12763,TSS27489,TSS29222,TSS30167	chr1:1981908-2116834	0.842984	2.58876	0.396631	0.746025	0.450714	0.523064	0.382171	0.878405	0.260441	0.380697
FAAP20	TSS3324,TSS7608,TSS8122	chr1:2115898-2144159	28.5053	49.3514	51.9148	23.0697	51.7471	63.1508	47.5112	39.0771	51.8286	31.8758
PLCH2	TSS16732,TSS17182	chr1:2398897-2436969	1.42874	0.331507	0.556569	0.136612	0.254973	0.29994	0.335607	0.933346	0.252842	0.23893
PANK4	TSS20920	chr1:2439969-2458067	6.50808	9.04059	6.38406	2.98499	5.66393	6.74266	7.2943	14.2169	9.16708	6.92643
HES5	TSS2779	chr1:2460183-2461684	0.105444	0.0522561	0.0956655	0	0.0229628	0.0669912	0.0243699	0.0234276	0.0573313	0
RER1	TSS4742	chr1:2323213-2336885	7.38351	25.6866	21.2547	8.13455	18.1836	26.227	23.293	24.5281	23.3425	13.661
PEX10	TSS24596	chr1:2336240-2344010	3.89993	8.30787	11.9914	3.05699	11.5083	9.48618	13.1483	7.65864	12.0184	4.1181
LOC100996583	TSS34140	chr1:2497973-2515973	0.26925	0.778868	0.529116	0.131836	0.437544	0.361021	1.98583	0.875042	0.202648	2.13062
FAM213B	TSS12645,TSS12837	chr1:2517898-2522908	4.51842	8.18604	5.48939	2.96963	4.10544	12.4671	5.59753	14.9343	7.92694	2.6185
MMEL1	TSS17722	chr1:2522080-2564481	2.25169e-255	2.68906e-178	0.0335693	2.69179e-283	3.99552e-246	0.0307382	1.93137e-221	0	4.70868e-266	0.00369649
TTC34	TSS13563	chr1:2572806-2706230	0.0798321	0.114484	0.129592	0.0219612	0.26112	0.12638	0.14974	0.0830786	0.13576	0.0552363
ACTRT2	TSS14651	chr1:2938045-2939467	0	0.0011303	0.00413969	0	0	0	0	0	0	0
LINC00982	TSS26168	chr1:2976180-2984289	0	0	0.00739552	0.0870853	0	0	0	0	0.0473339	0
PRDM16	TSS9784	chr1:2985741-3355185	0.0127912	0.00836348	0.00572432	0.0166727	0.0280659	0.00148584	0.00436012	0.0247876	0.013774	0.00419561
MIR4251	TSS11924	chr1:3044538-3044599	0	0	0	0	0	0	0	0	0	0
ARHGEF16	TSS18135	chr1:3371146-3397677	0.0469981	0.0474118	0.0605179	0.0420084	0.0505075	0.125138	0.107527	0.240285	0.0439963	0.013421
LOC115110	TSS24076	chr1:2481358-2488450	1.24436	1.44573	1.08299	0.362165	1.51228	2.14666	1.64811	3.57702	1.15295	2.26526
TNFRSF14	TSS5244	chr1:2487803-2497061	21.5916	32.0669	30.1423	8.08379	34.2971	28.7746	47.0239	36.4192	28.6736	29.5867
GNB1	TSS16815	chr1:1716723-1822556	86.7087	161.284	120.426	47.712	116.687	119.991	159.864	117.817	137.431	85.1066
TPRG1L	TSS7521	chr1:3541555-3546694	11.214	13.3995	14.1703	3.44196	9.98253	14.369	19.1609	20.0328	14.3736	6.39011
WRAP73	TSS30124	chr1:3547330-3566671	5.42945	10.5769	9.58479	3.1803	6.16417	11.0779	12.1792	12.7816	11.4811	7.15207
CCDC27	TSS33864	chr1:3668964-3688209	0	0.0148966	0	0	0.0261936	0.00758955	0	0	0	0
SMIM1	TSS28282,TSS33289	chr1:3689324-3692546	16.6036	1.81127	9.98626	10.6188	8.78867	9.66492	1.95148	8.90652	4.05163	4.54599
MEGF6	TSS32717	chr1:3404505-3528059	5.09598	7.54902	14.4127	5.47939	12.0702	44.2375	11.9503	27.6626	9.89654	9.335
MIR551A	TSS13079	chr1:3477259-3477354	0	0	0	0	0	0	0	0	0	0
TP73	TSS14594,TSS21771,TSS32355	chr1:3569128-3652765	4.21846	1.63964	0.140308	0.688034	0.0110229	0.187308	0.376483	0.650504	0.172027	0.0962566
TP73-AS1	TSS14588,TSS9283	chr1:3652547-3663937	1.64197	4.60782	3.55323	1.74596	0.871132	3.73812	6.40596	5.64021	5.91684	3.48029
LRRC47	TSS5853	chr1:3696783-3713068	18.8247	17.4575	13.6283	4.54842	15.2701	18.2183	19.6026	19.8996	20.8218	9.83633
CEP104	TSS17498	chr1:3728644-3773797	1.25724	5.14624	4.74942	1.42858	3.70894	4.09322	6.04063	8.11852	5.8581	2.19596
DFFB	TSS24914	chr1:3773830-3801993	0.886432	2.95915	2.07998	0.7318	1.34779	2.56887	3.10435	3.32325	3.12615	1.36813
C1orf174	TSS19840	chr1:3805696-3816857	10.0897	9.98519	9.73282	3.57969	7.89668	7.95803	8.32045	13.6768	8.1148	4.27018
LINC01346	TSS31377	chr1:4000671-4012643	0.0334995	0.072779	0.0378575	0	0	0	0.0344066	0.0132013	0.0444141	0.0108675
LINC01134	TSS9099	chr1:3816967-3832011	0.0269818	0.10042	0.160675	0.0395842	0.0882818	0.0640204	0.0467036	0.179673	0.0489536	0.014937
LOC284661	TSS18673	chr1:4472110-4484744	0	0.0313456	0	0	0	0	0	0.0140173	0	0.027973
AJAP1	TSS6782	chr1:4715104-4843851	0	0	0.00456929	0	0.0242066	0.00667082	0.00730192	0.0187287	0	0.0233593
MIR4417	TSS5401	chr1:5624130-5624203	0	0	0	0	0	0	0	0	0	0
MIR4689	TSS22595	chr1:5922731-5922801	0	0	0	0	0	0	0	0	0	0
CDK11B	TSS26050	chr1:1570602-1655859	36.4801	28.0837	24.3514	28.7518	23.3427	23.798	23.7069	27.7463	22.1699	34.4937
CDK11A	TSS29832	chr1:1634169-1655791	45.9435	35.8104	31.1782	47.3755	31.0009	28.3764	29.561	35.0474	28.3116	48.5596
SLC35E2B	TSS16097	chr1:1592938-1624243	4.58495	32.2027	42.5393	4.40846	14.6802	26.7678	29.3229	29.7883	30.4082	13.809
MMP23A	TSS10531	chr1:1631377-1633247	2.36889	4.87961	2.70357	2.18075	0.760917	2.59111	1.71644	1.10975	2.92914	1.56743
CHD5	TSS28316	chr1:6161846-6240194	0.0565034	0.0818313	0.10813	0.0715371	0.0781658	0.042693	0.064484	0.125764	0.0565402	0.109069
LOC102724450	TSS16430	chr1:6264899-6265840	0.109774	0	0	0	0	0	0	0.247204	0	0
LINC00337	TSS25474	chr1:6296299-6299502	0.0489988	0.182272	0.0353355	0.0239643	0.0178024	0.0776258	0.0377147	0.0544002	0	0
HES3	TSS27571	chr1:6304251-6305638	0.0449584	0	0	0	0	0	0	0	0	0
RNF207	TSS27461	chr1:6266188-6281359	0.184022	0.0472926	0.0895224	0.102375	0.0415881	0.0999915	0.043877	0.0774365	0.0403361	0.0210907
ICMT	TSS28062	chr1:6281252-6296044	8.34324	7.20119	7.1094	2.65156	2.84666	8.06429	9.11064	8.03973	7.38262	1.68664
GPR153	TSS8730	chr1:6307405-6321035	0.711152	0.413603	0.207448	0.283963	0.527613	4.38645	0.220276	9.39749	1.43625	0.362065
HES2	TSS32784	chr1:6475293-6479979	0.0235937	0	0.00640198	0.00865081	0.012887	0	0	0.00218002	0.00535657	0
ESPN	TSS8236	chr1:6484847-6521004	2.87201	0.427647	4.96661	1.4871	2.50831	0.644607	0.19844	0.935268	0.739275	1.86158
MIR4252	TSS17199	chr1:6489893-6489956	0	0	0	0	0	0	0	0	0	0
ACOT7	TSS23072,TSS25174,TSS29161,TSS8510	chr1:6324331-6453826	19.8091	13.2335	20.9485	6.15086	7.38783	11.7451	17.1875	11.3556	5.56537	5.05539
NOL9	TSS19102	chr1:6581406-6614658	4.51085	2.99857	2.71126	0.882384	1.86389	3.09319	2.55116	3.5994	2.41606	2.7366
TAS1R1	TSS27951	chr1:6615337-6639817	0.0129012	0.00284822	0.00248735	0.0100952	0	0	0.00440868	0.0152791	0	0.0448917
TNFRSF25	TSS25987	chr1:6521213-6526255	16.079	2.56401	2.04392	1.09334	3.56915	2.98835	8.01627	4.1109	0.477618	1.15663
PLEKHG5	TSS11929,TSS1728,TSS21129,TSS24925,TSS27397,TSS5406,TSS5537,TSS8455	chr1:6526151-6580121	0.259004	0.0206282	0.0478099	0.18636	0.133039	0.118915	0.0807845	0.145502	0.106711	0.0358504
KLHL21	TSS12691	chr1:6650783-6662958	9.65469	3.75204	7.18811	1.85376	3.7484	4.04004	4.67633	9.31945	6.51942	2.68196
PHF13	TSS16730	chr1:6673755-6684093	12.2336	1.91677	3.64096	2.0614	1.63537	1.72667	1.6834	4.5458	2.85265	1.54941
RPL22	TSS8776	chr1:6245079-6259679	55.4538	91.0834	103.156	54.5407	109.832	163.923	116.702	118.957	130.83	51.4886
ZBTB48	TSS16982	chr1:6640050-6649340	4.634	21.9106	12.6034	4.32374	14.9548	18.2647	15.3946	18.6929	15.2301	15.1579
LOC100505887	TSS2548,TSS32114	chr1:6784804-6790072	0.109276	0	0	0	0	0	0	0	0	0.082835
CAMTA1	TSS10270	chr1:6845383-7829766	31.9527	23.5045	17.1949	20.3706	20.9858	24.3802	25.9652	25.3207	21.9254	21.0274
THAP3	TSS20295,TSS31533	chr1:6684924-6695646	5.33655	7.13044	5.42138	2.30838	5.7358	7.13996	9.35594	10.239	9.57488	4.76829
DNAJC11	TSS33032	chr1:6694227-6761966	10.7432	14.2815	13.0149	5.65399	12.2705	18.7292	16.0676	14.2902	15.4265	9.6242
VAMP3	TSS2828	chr1:7831328-7841492	16.3931	9.4606	8.8756	4.8909	11.1468	12.9173	14.6824	12.0341	11.1406	10.3361
UTS2	TSS215,TSS8350	chr1:7907671-7913551	4.50294	4.54056	0	0	0.110186	0.190803	9.72904	2.30959	2.09057	0.112387
PER3	TSS16018	chr1:7844488-7905240	0.471652	0.288635	0.0470862	0.124341	0.186797	0.483081	3.07978	0.967648	0.385428	0.612188
TNFRSF9	TSS31496	chr1:7975930-8003225	1.47069	0.0804829	0.239723	0.202341	0.0709687	0.0405692	0.0691378	0.134218	0.045196	1.69512
NPHP4	TSS30463	chr1:5922867-6052533	2.37576	4.11128	3.68074	1.40322	4.19475	16.8624	3.59926	8.43082	8.8264	4.48606
KCNAB2	TSS22102,TSS26171,TSS31596,TSS4094,TSS8139	chr1:6052357-6161253	34.0865	28.6836	32.846	8.81998	62.4953	49.8419	34.7799	84.9957	37.8056	41.1043
LOC102724539	TSS9348	chr1:8268731-8275268	0	0	0	0	0	0	0	0	0	0
ERRFI1	TSS12683	chr1:8071778-8086393	0.692288	0.303405	0.0706678	6.09253	0.257895	0.141309	0.44129	0.289058	1.09432	0.14435
SLC45A1	TSS1705	chr1:8378144-8404227	0.204301	0.11412	0.0553585	0	0.0334462	0.11291	0.0471222	0.113324	0.046355	0.0113133
PARK7	TSS21327	chr1:8021713-8045342	105.264	154.738	154.104	58.7086	165.1	170.644	169.545	120.155	133.368	80.6444
RERE	TSS32348,TSS8495	chr1:8412463-8877699	18.214	16.518	16.897	15.3772	12.5438	20.9207	16.292	44.6254	23.0977	19.9902
LOC102724552	TSS27894	chr1:8484704-8495076	0.406894	0.278902	0.629926	0.0664115	0	0.218272	0.31488	0.251892	0.122492	0.549101
SLC2A7	TSS6726	chr1:9063358-9086404	0.227868	0.516996	0.270088	0.0771582	0.343808	0.126033	1.2044	0.321147	1.02503	0.0258671
CA6	TSS21480	chr1:9005892-9035148	3.80545	6.6263	30.0487	3.29701	6.24769	5.87797	11.1968	7.51676	14.1972	1.33475
MIR34A	TSS25	chr1:9211726-9211836	0	0	0	0	0	0	0	0	0	0
GPR157	TSS7062	chr1:9164475-9189229	0.170343	0.411812	0.420096	0.214298	0.847324	0.580786	0.365791	1.40632	0.330627	0.188424
SPSB1	TSS13985	chr1:9352940-9429590	0.801406	5.45295	3.23726	2.86671	2.35724	4.88857	1.23922	12.0023	7.5539	3.57808
LOC100506022	TSS15564,TSS7316	chr1:9485152-9489055	0.0219503	0.0272433	0	0.0482993	0.0479054	0.329408	0.0126589	0.121768	0.129477	0.036463
SLC25A33	TSS10073	chr1:9599527-9642831	4.47118	2.98209	3.44074	1.53117	3.13047	3.77193	2.5822	2.84264	3.12689	2.10746
TMEM201	TSS18249	chr1:9648931-9674935	9.69983	6.35671	6.81421	3.45419	6.28819	5.51188	4.85014	9.82404	6.4585	2.55575
H6PD	TSS10558,TSS8978	chr1:9294862-9331394	2.12295	4.89867	4.72185	1.89127	5.5473	6.69606	4.02705	11.6554	5.11121	4.37653
SLC2A5	TSS16416	chr1:9097004-9129887	55.7021	167.314	146.974	34.1049	101.127	98.7044	142.74	144.429	191.123	88.2299
LZIC	TSS15500	chr1:9989775-10002826	3.97334	6.39492	5.57155	2.91528	6.80116	8.85789	10.9042	7.95425	7.17658	2.85268
NMNAT1	TSS17188,TSS26873	chr1:10002980-10045556	0.278175	2.87875	1.49173	0.644969	1.75483	2.10484	3.95381	3.55302	3.13402	1.13383
MIR5697	TSS3377	chr1:10027438-10027516	0	0	0	0	0	0	0	0	0	0
RBP7	TSS29639	chr1:10057254-10076078	0.341341	0.300641	0	3.00895	0.211143	0.235889	0.679714	1.95708	1.10046	0.322952
CTNNBIP1	TSS20400	chr1:9908333-9970316	9.1551	19.0957	17.0975	8.97991	18.7326	21.7573	21.6674	21.2573	22.2131	12.3396
KIF1B	TSS2879	chr1:10270763-10441661	2.52519	1.74397	0.733768	1.30791	0.920378	2.73517	2.19365	4.04786	2.55258	1.34199
RNU6-2	TSS31101	chr1:10359023-10359128	1.6602	2.01427	2.33261	1.06229	1.57953	0	1.14418	0	0.716251	0.947019
UBE4B	TSS33796	chr1:10093040-10241296	6.12157	9.16852	8.85343	3.80147	7.78299	8.60643	11.4036	11.0574	9.3492	3.61179
APITD1	TSS12542,TSS30315	chr1:10490158-10502872	5.63702	5.53236	8.13686	2.78598	6.27881	5.28063	5.88767	3.81689	5.74459	4.21906
APITD1-CORT	TSS12542,TSS30315	chr1:10490158-10512060	1.51546	0.855971	1.3021	0.32834	0.462226	1.07689	0.425573	1.13689	0.520182	0.352114
CORT	TSS19123	chr1:10509775-10512060	0.371797	0.647242	0.201553	0.106861	0.171152	0.378523	0.241666	0.145907	0.181401	0.657885
DFFA	TSS14458	chr1:10520602-10532613	4.46891	14.5572	12.2358	4.13736	15.024	10.701	14.4018	12.9253	14.8042	5.67835
PEX14	TSS511	chr1:10535002-10690815	5.21838	14.4613	11.4515	3.11294	10.4607	11.4933	14.8416	13.9293	15.055	6.27481
PGD	TSS29891,TSS30813	chr1:10459048-10480568	26.9187	34.0015	34.8596	14.5225	36.1199	35.3226	61.1075	34.6857	30.1679	17.1754
CASZ1	TSS24857	chr1:10696665-10856733	15.3623	3.3583	3.40962	1.62016	3.83035	2.20317	2.83109	4.61057	2.31732	4.76009
PIK3CD	TSS16783	chr1:9711789-9789172	22.5568	108.115	72.2222	8.61551	37.673	31.2172	61.1608	94.8052	62.0412	30.9347
CLSTN1	TSS5232	chr1:9789078-9884584	19.6874	44.574	41.7431	11.7919	32.0523	28.6028	65.1848	52.4703	47.857	20.5573
PIK3CD-AS1	TSS31539	chr1:9712667-9714644	0.363418	0.198339	0.298943	0.170619	0.523074	0.414133	0.234892	0.451796	0.32963	0.354057
PIK3CD-AS2	TSS33357	chr1:9732483-9747632	0.740931	0.390175	0.712535	0.504527	1.39857	1.37222	0.945138	1.9568	0.814165	0.635562
C1orf127	TSS29457	chr1:11006529-11042094	0	0	0.0109189	0.0681814	0.0101481	0.102705	0.0214386	0.0721847	0.00948402	0.0102967
MASP2	TSS13215	chr1:11086579-11107296	1.91341	1.68691	0.787823	0.278179	0.643863	2.59325	0.473877	1.0639	0.956767	0.455043
TARDBP	TSS11960	chr1:11072678-11085549	28.2608	26.7458	19.1799	17.53	19.5939	22.8207	22.0148	27.2141	24.2056	27.3856
SRM	TSS15558	chr1:11114648-11120091	33.5872	59.7051	70.9595	21.1642	67.9253	71.6445	75.8779	54.5714	70.4072	22.5743
EXOSC10	TSS16241	chr1:11126669-11159967	24.8995	21.5906	16.6129	8.26529	17.5727	23.559	21.0396	21.2709	17.3049	15.878
UBIAD1	TSS10419	chr1:11333254-11348491	8.59376	8.04026	6.5408	1.69525	4.98396	6.41475	7.10748	6.75465	7.80631	3.20692
PTCHD2	TSS9550	chr1:11539294-11597640	0.19141	0.985477	0.640364	0.0210537	0.882216	0.932724	0.563711	0.217507	1.91838	0.302229
LOC101929181	TSS10456	chr1:11669587-11673411	0	0	0	0	0	0	0	0	0	0.0237893
FBXO6	TSS13979	chr1:11724149-11734409	6.29379	5.19761	3.87806	1.35757	3.65048	5.33772	8.32304	3.80666	4.76754	1.32901
MTOR	TSS11551	chr1:11166587-11322608	6.42858	10.6849	8.95445	3.0168	8.71917	7.44677	13.0176	10.8943	10.8333	7.30733
MTOR-AS1	TSS119	chr1:11203954-11209595	0.0884379	0.110123	0.0478601	0.0649523	0.0483928	0	0.0513195	0.149028	1.65267e-10	0.0494389
ANGPTL7	TSS15624	chr1:11249345-11256038	0.0454045	0.0563494	0	0	0	0	0.026187	0.0125945	0.0412017	0.0377108
FBXO2	TSS10346	chr1:11708417-11714888	0.715102	0.289184	0.185025	0.0456171	0.203367	0.270794	0.161513	0.51773	0.451147	0.051627
FBXO44	TSS261,TSS28199	chr1:11714431-11723384	5.57433	12.9281	6.00698	0.980751	7.34004	13.1633	7.79587	8.30407	12.2178	5.92945
DRAXIN	TSS33284	chr1:11751780-11780336	1.57364	0.408935	0.0324378	0.395792	0.0817009	0.166081	0.691967	0.149727	0.163114	0.082957
MAD2L2	TSS562,TSS7973	chr1:11734536-11751678	95.7612	61.2261	54.741	40.5109	61.7457	51.7227	42.792	47.7537	41.5431	41.7708
NPPB	TSS33729	chr1:11917520-11918992	0	0	0.0481015	0	0	0	0	0	0.0405296	0.102013
KIAA2013	TSS5580	chr1:11979644-11986485	6.82126	15.4437	12.5781	3.20872	11.0588	15.1274	20.6726	19.476	18.3178	5.93297
C1orf167	TSS13486	chr1:11822249-11849642	0	0.0217458	0	0.016584	0.0124653	0	0.00648187	0.0189525	0.00870271	0.00626182
CLCN6	TSS30318	chr1:11866152-11903201	2.362	3.95357	3.35009	2.19226	2.998	4.44862	2.96806	18.7905	3.70575	3.95036
NPPA-AS1	TSS13498	chr1:11900375-11907673	0.490225	0.726913	0.392996	0.572969	0.225658	1.16018	0.386273	1.00929	0.221834	0.40776
LOC102724659	TSS5586	chr1:11837133-11839676	0	0	0.0153215	0.0207655	0.0154346	0.022397	0	0	0	0.0156703
MTHFR	TSS6068	chr1:11845786-11866160	2.89264	4.45295	4.98395	2.09847	3.56736	4.69533	5.61122	17.3438	5.49647	4.12877
NPPA	TSS2098	chr1:11905766-11907840	0.243624	0.559224	0.598806	0.0511025	0.302283	0.556913	0.161283	0.968254	0.0944324	0.192311
PLOD1	TSS19535	chr1:11994723-12035599	4.12421	4.23204	1.54457	3.78107	3.21164	13.5224	4.96991	10.3007	7.04568	1.75394
AGTRAP	TSS26158	chr1:11796141-11810828	11.5711	24.2764	19.1426	8.4456	26.2035	37.3449	16.5603	38.7018	25.7003	14.3785
TNFRSF8	TSS26581	chr1:12123433-12204264	0.171304	0.962588	0.0992935	0.0619493	0.340828	0.122068	0.993997	0.132715	0.969807	0.135701
MIIP	TSS28141	chr1:12079298-12092106	18.0363	42.0709	24.1414	11.1632	26.3381	34.9305	26.6131	31.8812	47.4033	16.0316
MIR6729	TSS26251	chr1:12089214-12089279	0	0	0	0	0	0	0	0	0	0
MFN2	TSS20076	chr1:12040237-12073572	23.6369	18.7942	16.854	10.7642	15.8239	18.8233	17.2401	20.023	39.6765	11.1365
ENO1	TSS10129,TSS3465	chr1:8921058-8939151	316.565	419.769	380.366	154.604	547.045	238.469	579.918	371.259	308.852	151.639
ENO1-AS1	TSS7494	chr1:8938893-8939943	0.336608	0.516229	0.713095	0.123813	0.271303	0.415736	0.295235	0.188587	0.605022	0.556017
MIR6728	TSS12787	chr1:8926560-8926649	0	0	0	0	0	0	0	0	0	0
MIR7846	TSS6446	chr1:12226999-12227095	0	0	0	0	0	0	0	0	0	0
TNFRSF1B	TSS33080	chr1:12227059-12269277	40.9635	52.6305	38.4648	17.2784	30.0134	21.9876	53.2423	28.2621	55.5075	28.7812
MIR4632	TSS22935	chr1:12251769-12251830	0	0	0	0	0	0	0	0	0	0
AADACL4	TSS17045	chr1:12704565-12727097	0	0	0	0.0250651	0	0	0	0	0	0
VPS13D	TSS27069	chr1:12290095-12572098	1.95587	3.38274	2.59274	1.00616	2.86182	3.11916	4.74664	4.22824	4.56609	2.1771
SNORA59A	TSS3273	chr1:12567299-12567451	0	0	0.58325	0.846176	0.611194	2.51735	0	1.42463	0.521043	0.664606
AADACL3	TSS1790	chr1:12776117-12788726	0	0	0	0	0.00664599	0	0	0	0	0.00729488
C1orf158	TSS21539	chr1:12806133-12821102	0	0	0	0	0	0	0	0	0	0
PRAMEF12	TSS13266	chr1:12834990-12838048	0	0	0	0	0	0	0	0	0	0
PRAMEF1	TSS10853,TSS17275	chr1:12851545-12856777	0.0123284	0	0	0.00678403	0	0	0	0.0205369	0	0
PRAMEF11	TSS21496	chr1:12884617-12891264	0.0126479	0	0	0.010825	0.0212114	0.016693	0	0	0	0
PRAMEF2	TSS22699	chr1:12916940-12921764	0.00543697	0	0	0.0159546	0	0	0	0	0	0
PRAMEF4	TSS24905	chr1:12939032-12946025	0.00287795	0	0	0.0077409	0.00241399	0	0	0	0	0
PRAMEF8	TSS30297	chr1:12976466-12980300	0	0	0	0	0	0	0	0	0	0
HNRNPCL4	TSS11286	chr1:12907229-12908157	2.38438	2.23436	3.27572	1.09531	3.47301	2.0384	2.34983	3.01265	2.98851	1.5818
HNRNPCL3	TSS33779	chr1:12907229-12908235	3.5133e-05	4.16115e-05	3.82338e-05	4.87746e-05	3.73496e-05	5.45916e-05	4.01963e-05	3.73016e-05	0.0148416	3.72361e-05
HNRNPCL1	TSS26926	chr1:12907229-12908609	4.03053e-14	7.41341e-14	2.88392e-14	0.312325	2.41647e-14	1.90372e-13	6.24467e-14	3.15835e-14	0.0115536	1.01061e-13
PRAMEF6	TSS18353	chr1:12998301-13007406	0.00697288	0	0	5.2507e-06	4.03033e-06	0	0	0.00215029	0	0
LOC101929983	TSS2946	chr1:12998504-13002353	3.32562e-07	0	0	0.0324215	0.00793152	0	0	0	0	0
LOC391003	TSS20385	chr1:13035498-13039011	0	0	0	0.0330914	0	0	0	0	0	0
PRAMEF22	TSS10559	chr1:13035542-13038381	0	0	0	0.000128091	0	0	0	0	0	0
LOC645354	TSS2772	chr1:13161985-13167193	0	0	0	0	0	0	0	0	0	0
DHRS3	TSS2546	chr1:12627938-12677737	69.4046	14.8266	21.2477	21.7104	54.0558	9.89424	43.5263	26.8241	67.6084	108.626
MIR6730	TSS28746	chr1:12638984-12639051	0	0	0	0	0	0	0	0	7229.49	0
HNRNPCL2	TSS1680	chr1:13182959-13184326	0.204303	0.199483	0.264873	0.0955501	0.417001	0.126291	0.225257	0.265401	0.41924	0.0487455
PRAMEF25	TSS4593	chr1:13052239-13112702	2.92052e-08	0	0	8.39925e-07	5.46652e-07	0	0	0.0129276	0	0
PRAMEF26	TSS4593	chr1:13052393-13112702	1.00441e-07	0	0	0.00932966	0.00739348	0	0	0	0	0
PRAMEF5	TSS24491	chr1:13108513-13117751	0.00641798	0	0	0.000122114	8.82767e-05	0	0	0.00197882	0	0
LOC649324	TSS1441	chr1:13194517-13199727	0	0	0	0	0	0	0	0	0	0
PRAMEF17	TSS26884	chr1:13716091-13719089	0	0	0	0.0375181	0	0.0135081	0	0	0	0.00377359
PRAMEF20	TSS24169	chr1:13736906-13747803	0	0	0	0.0329085	0	0	0	0	0.0152525	0
LRRC38	TSS18612	chr1:13801444-13840242	1.28622	0.0514701	0.314425	0.0202903	0.542977	0.109405	0.973591	0.01535	1.26711	0.0153123
PDPN	TSS32226,TSS3477	chr1:13910251-13944452	0	0	0	0.0143424	0	0.0154355	0	0.0135003	0	0
LOC391003	TSS8313	chr1:13328195-13698405	0.0217477	0.00254395	0	1.90062e-05	0	0.0116759	0	0	0.0203334	0
PRAMEF22	TSS14115	chr1:13328832-13331671	0	0	0	0.0321637	0	0	0	0	0	0
PRAMEF19	TSS8313	chr1:13694888-13698405	0	0.00254896	0	0.0255854	0	0	0	0	0	0
PRAMEF5	TSS3489	chr1:13359818-13369057	2.08621e-05	0	0	1.58482e-07	1.54158e-07	0	0	0	0	0
PRAMEF6	TSS12383	chr1:13359832-13368936	0.00695049	0	0	5.05634e-06	3.69579e-06	0	0	0	0	0
LOC101929983	TSS3626	chr1:13364885-13368733	4.59151e-22	0	0	0.0213034	0.00793172	0	0	0	0	0
PRAMEF7	TSS8018	chr1:13386914-13390748	0	0	0	0	0	0	0	0	0	0
PRAMEF10	TSS9977	chr1:13409127-13414502	0	0	0	0.014123	0.011491	0	0	0	0	0
LOC645382	TSS26119	chr1:13409134-13414502	0	0	0	0.041303	0.0117234	0	0	0	0	0
PRAMEF15	TSS17074	chr1:13421175-13428190	0	0	0	2.17008e-06	1.86667e-06	0	0	0	0	0
LOC101929983	TSS12131	chr1:13424002-13427859	0	0	0	0.0157355	0.00792777	0	0	0	0	0
PRAMEF14	TSS32347	chr1:13447413-13452656	0	0	0	0.00589948	0	0	0	0	0.0031276	0
PRAMEF19	TSS32316	chr1:13474052-13477569	0	0.00509421	0	0.0255964	0	0	0	0	0	0
PRAMEF16	TSS5961	chr1:13495253-13498259	0	0	0	0.0185401	0	0.00667464	0	0	0	0.00186474
PRAMEF17	TSS1514	chr1:13495257-13498257	0	0	0	0.0188468	0	0.00678583	0	0	0	0.00189568
PRAMEF20	TSS33490	chr1:13516065-13526943	0	0	0	0	0	0	0	0	0	0
PRAMEF8	TSS33318	chr1:13607699-13611533	0	0	0	0	0	0	0	0	0	0
PRAMEF10	TSS16350	chr1:13629924-13635299	0	0	0	0.00591024	0.00383034	0	0	0	0	0
LOC645382	TSS29163	chr1:13629931-13635299	0	0	0	0.00602963	0.00390779	0	0	0	0	0
PRAMEF15	TSS1374	chr1:13641972-13648987	0	0	0	2.19002e-06	1.86667e-06	0	0	0	0	0
LOC101929983	TSS1416	chr1:13644799-13648656	0	0	0	0.0120323	0.00792777	0	0	0	0	0
LOC400736	TSS31725	chr1:13668268-13673511	0	0	0	0.00589948	0	0	0	0	0.0031276	0
FHAD1	TSS4902	chr1:15573767-15724622	0.0310688	0.188943	0.0177537	0.0359721	0.0375205	0.0154482	0.0376789	0.0598239	0.00891114	0.0234634
TMEM51	TSS18280,TSS26320	chr1:15479027-15546974	0.766541	0.353348	0.0170646	1.83549	0.541739	1.33167	0.050948	9.7412	1.43308	0
C1orf195	TSS24272	chr1:15490691-15498120	0	0	0	0	0	0	0	0.0920168	0	0
KAZN	TSS18649,TSS22499,TSS28870,TSS3095	chr1:14925212-15444544	0.0310672	0.0776124	0.0236597	0.163933	0.142247	0.0756948	0.0669454	0.155673	0.227771	0.0102928
TMEM51-AS1	TSS11342	chr1:15438310-15478960	1.23741e-07	9.50182e-08	0.00770429	0.019383	0.0234819	0.0135417	0.00750577	0.0901749	0.0060709	3.79164e-28
CTRC	TSS30034	chr1:15764937-15773153	0.392245	0.313226	0.211041	0.191964	0.0355037	0.104489	0.227125	0.254557	0.0295722	1.06584
CELA2A	TSS12402	chr1:15783222-15798586	0	0.0393072	0	0	0	0	0	0.0176789	0	0
CELA2B	TSS26667	chr1:15802595-15817895	0	0.0391537	0.0340798	0	0	0	0.0366581	0.0176092	0	0
DNAJC16	TSS34121	chr1:15853307-15898228	0.761681	1.74414	1.46065	0.402175	0.901331	1.75132	2.07458	3.18604	1.64766	0.982467
AGMAT	TSS34163	chr1:15898193-15911605	1.29629	0.0802335	0.236518	0.0848991	0.352753	0.292987	0.42829	0.250813	0.058659	0.0268398
CASP9	TSS17780,TSS8410	chr1:15817895-15851285	2.47514	7.47318	3.47803	1.15286	3.05517	4.76257	5.92381	3.32927	2.76688	4.0471
DDI2	TSS11377	chr1:15943952-15987552	7.76876	3.0419	4.47983	2.24956	2.88552	2.5779	3.47081	4.61975	2.95976	3.79923
RSC1A1	TSS19150	chr1:15986363-15988217	7.34964	2.84344	3.44978	2.43222	2.62206	3.29259	3.57911	3.3734	2.4744	4.8885
EFHD2	TSS19360	chr1:15736390-15756839	75.1063	70.3698	46.7076	17.3963	60.5388	55.9167	60.9599	56.373	75.4729	35.3205
PRDM2	TSS20058,TSS29075,TSS3639	chr1:14026734-14151574	51.9773	26.2109	26.6005	13.8706	32.0464	8.33551	17.8492	12.9118	10.1887	28.4178
TMEM82	TSS14135	chr1:16068986-16074292	0	0	0	0	0	0	0	0	0	0
SLC25A34	TSS33745	chr1:16062808-16067887	3.74379	0.535993	0.720222	0.243516	1.01512	0.628524	0.574191	0.929892	0.422013	0.524121
FBLIM1	TSS19399,TSS21641,TSS23213	chr1:16085254-16113084	0.0938525	0.0114619	0	0.860974	0.0777395	0.0145702	0.169374	0.0199047	0.414383	0.0441943
UQCRHL	TSS18659	chr1:16133656-16134194	180.655	195.173	214.107	99.4739	200.759	207.901	195.412	166.003	159.63	105.924
PLEKHM2	TSS16760	chr1:16010826-16061264	72.7301	28.0214	25.1787	19.2227	37.7144	26.8007	28.9298	29.4803	26.7841	33.3394
FLJ37453	TSS7659	chr1:16160709-16174642	2.44432	4.19002	4.40306	1.48932	4.2178	3.16057	5.60446	2.5654	4.36054	2.66565
SPEN	TSS24480	chr1:16174358-16266950	15.8188	10.5135	9.93574	6.49479	6.22569	6.41582	11.2833	13.962	8.59757	8.78875
MIR5096	TSS27128	chr1:16197643-16231962	0	0	0	0	0	0	0	0	0	0
C1orf64	TSS33852	chr1:16330730-16333190	0	0	0	0.0924784	0	0	0	0	0	0
HSPB7	TSS15301	chr1:16340522-16345285	0	0	0	0.0129824	0.00966264	0	0	0.00981727	0	0
CLCNKA	TSS863	chr1:16348485-16360545	0.0161387	0	0	0	0.0058691	0	0	0.0358123	0	0
CLCNKB	TSS20420,TSS28154	chr1:16370230-16383821	0.030011	0.014896	0	0.0352204	0.00535114	0.0189739	0	0.0133201	0.0217847	0
FAM131C	TSS34222	chr1:16384263-16400127	0.00784341	0.0583605	0.0171138	0.0632933	0.134362	0	0.0181092	0.0270895	0.0739755	0
EPHA2	TSS3205	chr1:16450831-16482582	0.08658	0.29443	0.00114983	0.531465	0.104161	0.990407	0.639831	7.66955	0.738449	0.262944
ARHGEF19	TSS17933	chr1:16524598-16539104	1.36539	2.83873	2.05659	1.05081	1.42174	2.00768	4.3094	1.83224	1.43463	1.167
RSG1	TSS25346	chr1:16558181-16563659	0.707887	1.36995	1.75507	0.886677	2.37071	1.55989	3.30964	3.98759	2.16029	0.840839
FBXO42	TSS7261	chr1:16573334-16678986	3.03139	4.50796	2.89363	1.44722	3.04714	3.23762	4.84843	4.8223	4.18092	3.1498
ZBTB17	TSS7395	chr1:16268363-16302627	33.5654	23.5136	19.4087	8.90744	25.5543	14.1881	18.7543	22.7118	21.0596	25.8721
SPATA21	TSS11022	chr1:16725137-16763919	0.0390989	0.0161699	0.0141131	0.0382399	0.0142156	0	0	0.0144637	0.0354713	0.0432918
CROCCP3	TSS22637	chr1:16793930-16819196	1.50575	2.06653	1.88942	0.682644	2.77515	3.17609	2.94876	2.82519	2.24618	1.55659
FAM231B	TSS15028	chr1:16865218-16866530	0	0.0259926	0.0129484	0.030787	0.0228439	0	0.0545457	0	0.00253484	0
MIR3675	TSS6604	chr1:16875408-16875482	0	0	0	0	0	0	0	0	0	0
NECAP2	TSS19506	chr1:16767166-16786584	20.8304	55.6145	23.8124	8.84386	25.8872	22.172	75.1897	34.0069	45.5758	15.9703
NBPF1	TSS19376	chr1:16888921-16940100	2.52294	4.2208	3.26498	2.94551	3.51104	8.35059	6.00949	7.55891	4.52417	2.17672
MST1P2	TSS24149	chr1:16972068-16976915	1.05509	1.33107	0.90467	0.690328	1.89575	1.6539	1.14129	2.73691	0.877549	0.94595
FAM231A	TSS22700	chr1:16999497-17000007	0	0.0211546	0.0537322	0.253168	0.0942037	0.0748589	0.266343	0	0.0484285	0.0379409
FAM231C	TSS22700	chr1:16999497-17000152	0	4.58625e-06	4.68148e-06	5.97525e-06	4.40094e-06	7.21708e-06	5.2879e-06	0	0.0433847	3.91721e-06
CROCCP2	TSS15285	chr1:16944750-16957401	15.0814	20.7216	28.4028	11.5358	32.5378	26.2527	22.1549	31.8182	26.5508	15.7409
MIR3675	TSS21567	chr1:17007749-17007823	0	0	0	0	0	0	0	0	0	0
SZRD1	TSS15136	chr1:16693524-16724643	63.847	58.972	52.4246	23.0968	55.8787	45.1681	64.0961	44.4748	44.6062	36.0946
ESPNP	TSS30535	chr1:17017712-17046652	0.5501	0.0808494	1.06813	0.468348	0.510577	0.45638	0.035089	0.292648	0.230563	0.316271
FAM231C	TSS13387	chr1:17060301-17060956	0	4.58625e-06	4.68148e-06	5.97525e-06	4.40094e-06	7.21708e-06	5.2879e-06	0	0.0433847	3.91721e-06
FAM231A	TSS13387	chr1:17060446-17060956	0	0.0211546	0.0537322	0.253168	0.0942037	0.0748589	0.266343	0	0.0484285	0.0379409
MIR3675	TSS6179	chr1:17185443-17185516	0	0	0	0	0	0	0	0	0	0
MST1L	TSS2812	chr1:17081128-17090975	0.439607	0.609972	0.48497	0.311033	0.780542	0.701747	0.508559	1.3504	0.322756	0.429462
MFAP2	TSS27271,TSS8890	chr1:17300998-17308081	4.30694	3.59308	0.0283069	1.28287	0.0569932	0.490633	0.38731	2.72103	0.285612	0.700539
CROCC	TSS21522	chr1:17248444-17299474	5.33366	10.3395	9.65311	2.7705	7.79555	7.5698	11.2814	9.97721	8.98332	9.67451
PADI1	TSS9955	chr1:17531620-17572501	0.0202234	0	0	0.0540542	0	0.0215344	0.0146026	0.0858824	0.0188602	0.00726646
PADI2	TSS21873	chr1:17393255-17445948	0.535402	0.993556	0.0999267	0.118143	0.0649537	0.407876	2.81785	1.37164	0.563041	0.178501
PADI3	TSS16190	chr1:17575592-17610727	0.0959642	0.0198335	0.0144364	0.0156178	0.0406934	0.0220412	0.119678	0.211386	0.0640431	0
MIR3972	TSS14495	chr1:17604383-17604470	0	0	0	0	0	0	0	0	0	0
PADI4	TSS12101	chr1:17634689-17690495	5.35739	2.28068	1.93296	1.12328	1.57907	5.41545	5.80427	27.1833	4.58676	0.686843
PADI6	TSS29995	chr1:17698690-17728195	0.0108084	0.0134151	0.0257677	0.0158551	0	0.0170723	0	0.0119916	0	0.0119698
SDHB	TSS30283	chr1:17345224-17380665	42.6088	45.075	37.288	13.3764	34.521	39.174	44.6025	36.2689	34.3114	22.717
ATP13A2	TSS12878	chr1:17312452-17338467	17.5044	63.7275	38.7217	10.9008	33.1611	47.9062	25.215	38.1491	49.2687	19.9875
LOC101927876	TSS16617	chr1:18392150-18400905	0	0	0	0	0	0	0	0	0	0
ACTL8	TSS1277	chr1:18081807-18153558	0.0142122	0	0	0	0.0826556	0	0	0.0157747	0	0
ARHGEF10L	TSS25567,TSS30999	chr1:17866329-18024370	0.0294532	0.336969	0.00555232	0.314811	0.0805231	0.2499	0.253627	0.0976298	0.636383	0.000815525
IGSF21	TSS29412	chr1:18434239-18704977	0.00609811	0.0184927	0.014672	0.0198809	0.0215826	0	0.0547323	0.0255679	0.276596	0.0120031
KLHDC7A	TSS32259	chr1:18807423-18812480	0.00538761	0.0429518	0.00536192	0.00724289	0.0113919	0	0.0275014	0.0146005	0.00897114	0.00656658
PAX7	TSS21448	chr1:18957499-19075360	0	0	0.00416379	0	0	0	0	0	0.00261557	0.00496123
TAS1R2	TSS7930	chr1:19166092-19186155	0	0	0	0	0	0	0	0	0	0
IFFO2	TSS16075	chr1:19230773-19282826	2.85322	2.60277	2.58473	0.449997	2.36585	3.07895	2.54799	3.13223	0.930035	1.41671
ALDH4A1	TSS26350,TSS6361	chr1:19197923-19229293	4.06771	8.26292	4.56341	2.30219	6.93005	5.3037	5.98537	5.87446	5.26215	3.52828
MIR4695	TSS6581	chr1:19209695-19209769	0	0	0	0	0	0	0	0	0	0
MIR1290	TSS30419	chr1:19223564-19223642	0	0	0	0	0	0	0	0	0	0
RCC2	TSS16050,TSS30880	chr1:17733250-17766250	43.0198	47.1112	34.9492	12.9358	34.2465	27.1592	39.5501	36.8829	35.5411	26.7269
AKR7L	TSS10320	chr1:19592475-19600568	0.666842	0.324251	0.185735	0.138315	0.118616	0.328752	0.250602	0.15664	0.120825	0.411466
MRTO4	TSS32824	chr1:19578074-19586622	9.81631	17.0618	15.0417	5.98095	14.7826	18.2607	17.5355	15.4334	15.5279	6.87151
EMC1	TSS3052	chr1:19542157-19578053	3.57768	5.50423	3.72468	1.48172	3.05702	7.974	5.65284	7.49207	6.67494	2.77626
AKR7A3	TSS9229	chr1:19609056-19615280	0.902584	0.571844	0.513949	0.19412	0.179476	0.779929	0.464456	0.279783	0.309249	1.26035
LOC100506730	TSS13274	chr1:19619740-19622230	0.321694	0.540996	0.404887	0.197889	0.237831	0.688271	0.694139	0.506551	0.527405	0.436724
UBR4	TSS24939	chr1:19400999-19536746	14.9813	12.5732	10.9953	4.55734	7.91451	6.96412	11.9097	13.0531	8.95373	10.7343
AKR7A2	TSS6434	chr1:19629201-19638640	5.51134	9.89628	12.4557	4.18961	12.6944	17.539	14.8775	10.1694	13.3175	5.50168
PQLC2	TSS32372	chr1:19638739-19658922	3.5265	6.23154	3.94804	2.46435	5.26933	5.79309	5.72826	7.96895	5.49574	5.79236
CAPZB	TSS11865,TSS716	chr1:19665266-19812135	69.0586	159.713	127.562	37.7158	115.296	130.768	169.426	98.8719	127.446	59.8276
HTR6	TSS9215	chr1:19991779-20007459	0.0824042	0.00930335	0.00812665	0.032963	0.0490847	0.0590587	0.01727	0.0664628	0.0697162	0
RNF186	TSS1828	chr1:20140521-20141771	0	0	0	0.0976143	0.0241359	0	0.0256258	0	0.0200883	0
PLA2G2E	TSS1301	chr1:20246799-20250110	0	0	0	0	0	0	0	0	0	0
PLA2G2A	TSS11162,TSS11259	chr1:20301923-20306932	0	0	0	0.194586	0	0	0.0511589	0.0368572	0	0
OTUD3	TSS22599	chr1:20208887-20239437	4.52134	2.93268	2.25172	1.60764	2.15488	1.9946	1.46881	3.00837	3.87381	1.60283
TMCO4	TSS19586	chr1:20008705-20126410	4.96462	4.99334	7.08228	4.36355	10.5544	7.77938	9.6312	7.03863	14.4347	4.49551
PLA2G5	TSS13425	chr1:20396700-20418394	0	0	0	0.102271	0	0.264706	0	0.386853	0.0126467	0.0154357
PLA2G2F	TSS30760	chr1:20465822-20476879	0.0188979	0	0.0307316	0.0277202	0	0.0149141	0	0.0419259	0.0171532	0.0104655
PLA2G2D	TSS21593	chr1:20439142-20446059	0.0567799	0.0704319	0.101236	0.124955	0.0309571	0.0898494	0.098296	0.28304	0.12117	0.0314299
PLA2G2C	TSS23318	chr1:20490483-20501687	0.164213	0.201536	0.261234	0	0.529906	0.404926	0.28814	0.828152	0	0.542659
LINC01141	TSS23539	chr1:20686293-20755287	0	0.00276351	0	0.00978975	0	0.0118347	0	0.0165184	0	0
VWA5B1	TSS25656	chr1:20617411-20681387	0.000800657	0.000632962	0.00101394	0	0.00211166	0.000865904	0.00107633	0.0077922	0.000508995	0.00141278
CAMK2N1	TSS12514	chr1:20808883-20812728	0.452445	0.164353	0.0269044	0.55039	0.100348	0.174327	0.0254567	0.159166	0.0500711	0.122208
UBXN10-AS1	TSS20107	chr1:20510735-20512979	9.80442	6.53597	9.77346	2.23431	16.8246	9.12353	3.86585	28.8776	0.186536	7.61079
UBXN10	TSS14625	chr1:20512570-20522541	2.32119	1.01501	2.49629	0.43861	1.3658	1.03295	1.05934	2.55838	0.206784	1.30086
FAM43B	TSS19304	chr1:20878931-20881513	0	0	0	0.0292881	0	0	0	0	0	0
CDA	TSS27710	chr1:20915443-20945400	0.362828	1.53344	0.130244	0.577038	0.19715	0.579146	1.74996	9.82488	1.42292	0.534842
MUL1	TSS4015	chr1:20825940-20834674	17.3818	9.06351	10.1258	2.19166	6.52211	9.2057	10.9395	10.3948	8.78175	7.93538
MINOS1	TSS11669	chr1:19923470-19956315	4.43646	4.44427	4.35091	1.94232	5.30501	6.37171	5.11265	4.04572	4.46849	2.1128
MINOS1-NBL1	TSS11669	chr1:19923470-19984949	9.76272	6.99908	0.96495	2.91319	2.5829	1.26194	1.49025	1.08353	6.24263	0.97696
NBL1	TSS10624,TSS120,TSS126,TSS13621,TSS16030,TSS29327,TSS9193	chr1:19969722-19984949	1.8306	1.07173	0.135799	0.208994	0.479778	3.28999e-06	1.25667e-06	0.260549	1.56814	0.0468386
RPS14P3	TSS493	chr1:19934300-19935138	136.654	252.769	261.247	88.7517	289.661	516.515	274.761	227.044	198.007	131.621
SH2D5	TSS18432	chr1:21046224-21059133	0.0375169	0.00282184	0.0154183	0.015005	0.0129122	0.018813	0.00157014	0.0393335	0.0154836	0.0188911
KIF17	TSS10847	chr1:20990506-21044510	0.0825264	0.120909	0.188372	0.111727	0.564004	0.170056	0.0170683	0.186687	0.351777	0.45718
PINK1	TSS7817	chr1:20959947-20978004	2.74455	6.80215	11.6483	3.22001	7.45986	11.0513	10.7438	11.9323	7.29654	4.72606
MIR6084	TSS26025	chr1:20960171-20960281	5.82348	5.75196e-06	3.17602e-05	0	0	0	0	0	0	0
PINK1-AS	TSS20815	chr1:20969149-20978686	1.78639	1.96743	1.45733	0.689308	1.31921	2.29502	1.81081	2.12058	0.972161	1.20332
DDOST	TSS33473	chr1:20978259-20988037	75.932	79.9463	85.5626	38.621	85.9827	128.825	103.756	97.9997	87.0776	46.509
HP1BP3	TSS27065	chr1:21069170-21113181	26.4311	34.54	37.2689	18.2379	32.6757	32.6756	49.6076	36.8637	37.9577	15.217
ECE1	TSS13714,TSS14329,TSS5485,TSS6953	chr1:21543739-21672034	9.59376	3.80084	1.62226	2.58787	3.43146	2.92184	1.49967	6.80726	1.73825	0.991632
LOC100506801	TSS3861	chr1:21619782-21626362	0.290472	0.248672	0.0759985	0.117541	0.153051	0.0158144	0.0231017	0.233343	0.0727267	0.1664
ALPL	TSS5509	chr1:21835857-21904905	0.199936	0.224776	0.0714814	5.28524	0.526934	0.268412	0.922387	0.802689	1.8166	0.0235571
NBPF3	TSS7567	chr1:21766582-21811393	0.703265	1.14308	1.12328	0.512668	2.89603	2.73578	0.841903	6.27529	2.76379	1.28952
RAP1GAP	TSS13325,TSS29689	chr1:21922707-21995856	1.1599	0.729465	12.1964	12.6677	3.95324	3.72732	0.804336	9.82863	2.48512	2.66713
EIF4G3	TSS21541,TSS29114,TSS781	chr1:21132784-21503381	8.11614	18.0784	12.6409	5.03202	13.37	14.1427	19.6055	17.1072	19.0587	11.2374
MIR1256	TSS11540	chr1:21314806-21314925	0	0	0	0	0	0	0	0	0	0
USP48	TSS26939	chr1:22004791-22109688	8.17669	12.6328	13.2128	8.84994	11.1212	13.0417	13.7399	16.625	12.8322	8.02713
CELA3A	TSS18862	chr1:22328148-22339035	0	0.00999661	0	0	0	0	0	0	0	0
CELA3B	TSS2107	chr1:22303417-22315847	0	0.00886526	0.0308793	0	0.00778895	0	0	0	0	0
LOC101928043	TSS3394	chr1:22350486-22352541	0.493625	0.442958	0.192406	0.131836	0.291696	0.144409	0.312525	0.150007	0.689003	0.297296
LINC00339	TSS11786,TSS32027	chr1:22351683-22357717	2.7144	7.53946	6.68378	2.00663	5.87166	11.4204	9.12512	10.7258	10.7657	3.53363
LDLRAD2	TSS11895	chr1:22138757-22151714	0.98949	1.18722	0.105956	1.70564	1.39437	0.25494	5.05292	0.528545	2.06615	0.677688
HSPG2	TSS26199	chr1:22148724-22263790	2.51391	4.16555	0.800442	1.5091	3.67073	3.85996	1.81888	6.09155	5.0562	0.807907
MIR4418	TSS15756	chr1:22592731-22592793	0	0	0	0	0	0	0	0	0	0
WNT4	TSS20509	chr1:22443797-22469519	0.0774888	0.0561457	0.0294311	0.189417	0.0296238	0	0.089302	0.0716033	0.0586373	0.014308
EPHA8	TSS32759	chr1:22890003-22930087	0.0212543	0.00279598	0.00271472	0	0	0	0.00192059	0.0393553	0.00403742	0.0158717
MIR6127	TSS18029	chr1:22959750-22959859	0	0	0	0	0	0	0	0	0	0
C1QA	TSS27942	chr1:22963117-22966175	17.9419	1.78582	1.63908	6.16309	0.308233	0.82037	1.45989	1.80393	5.73871	0.142454
C1QC	TSS13877	chr1:22970117-22974603	28.2194	0.860909	1.34179	5.87587	0.208687	0.76272	1.15851	2.82	5.76515	0.0795428
C1QB	TSS33477	chr1:22979681-22988029	25.8559	1.556	1.09007	7.10121	0.445814	0.871166	1.01187	2.33979	5.41936	0.151124
LACTBL1	TSS33579	chr1:23279535-23291923	0	0	0	0	0	0	0	0	0.0139375	0
C1orf234	TSS29992	chr1:23337326-23342343	0	0	0	0.10127	0	0.112304	0.160613	0	0	0
ZBTB40	TSS17951	chr1:22778343-22857650	2.86692	5.4632	5.19649	1.71172	3.85418	4.98959	5.08446	7.31173	5.38667	3.77907
EPHB2	TSS16425	chr1:23037330-23247993	0.00508249	0.00561532	0.000815831	0	0.00576383	0.0177634	0.000864563	0.00859665	0.0118018	0.00124963
MIR4253	TSS27156	chr1:23189651-23189719	0	0	0	0	0	0	0	0	0	0
MIR4684	TSS1693	chr1:23046009-23046091	0	0	0	0	0	0	0	0	0	0
CDC42	TSS190	chr1:22379119-22419436	108.486	67.6287	62.5396	33.474	71.2113	63.7783	79.3373	37.3541	35.5391	48.5873
HTR1D	TSS15406	chr1:23518387-23521222	0.0180787	0	0	0.0662953	0.00986805	0	0.0104224	0	0	0.0300367
LINC01355	TSS24776	chr1:23607801-23612011	0.0216492	0.591519	0.0626332	0.285778	0.0394053	0.204779	0.424204	0.672229	0.7273	0.663532
KDM1A	TSS24771	chr1:23345940-23410184	23.9625	24.4409	21.4193	8.36174	21.4804	24.8574	25.317	22.6941	27.2926	15.6344
MIR3115	TSS3218	chr1:23370797-23370865	0	0	0	0	0	0	0	0	0	0
MIR4419A	TSS21263	chr1:23384350-23384427	0	0	0	0	0	0	0	0	0	0
LUZP1	TSS33254	chr1:23410515-23495351	24.4477	7.92654	5.19751	9.10177	11.2687	5.72163	8.45692	9.06554	8.08797	7.18689
TCEA3	TSS12595	chr1:23707401-23751272	4.40654	0.833703	0.164522	0.75842	0.281786	0.457362	0.0877497	2.10966	0.213728	0
ZNF436	TSS29387,TSS3611	chr1:23685940-23696357	1.43765	1.16798	0.597231	0.673218	0.770399	1.8564	1.01264	5.31488	1.29387	0.674398
ZNF436-AS1	TSS20541,TSS26077	chr1:23695463-23698330	0.490782	1.78908	1.78328	0.82386	3.17398	2.7328	1.54771	1.36667	1.08408	0.937299
ASAP3	TSS21494	chr1:23755055-23810750	0.147226	3.28231	0.277738	0.339605	0.689025	2.44797	0.37916	1.7444	4.29208	0.297026
E2F2	TSS16725	chr1:23832919-23857712	49.7058	9.32767	16.5788	23.6122	21.1762	8.79316	4.64478	8.44652	20.4785	12.6648
LOC101928163	TSS15615	chr1:23848421-23854911	0.712111	0.0284511	0.0743872	0.5057	0.125013	0.109568	0.0796636	0.0765749	0.166486	0.228713
MDS2	TSS20979	chr1:23953823-23967056	0.0836013	0.0689707	0.0300331	0	0.0605991	0.488667	0.0322433	0.0619682	0.0252287	0.0616307
ID3	TSS3735	chr1:23884420-23886285	163.564	41.2255	78.8495	106.175	83.9102	66.4188	69.2675	92.5025	56.2703	148.031
HNRNPR	TSS17725	chr1:23631180-23670857	25.4723	20.156	16.9333	9.03486	14.7952	17.0369	23.0043	11.5159	16.5247	12.2645
TCEB3	TSS12304	chr1:24069855-24088549	19.5402	5.52004	10.3185	3.00947	8.42547	6.22294	8.08875	9.5967	7.97705	6.31511
TCEB3-AS1	TSS33547	chr1:24086871-24104787	0.165296	0.867564	0.878426	0.28146	0.907746	1.82768	1.11836	0.873896	0.812549	0.284937
PITHD1	TSS7772	chr1:24104875-24114722	32.8321	16.1069	29.0004	17.1554	27.9381	29.0039	22.7681	21.1717	23.6085	17.7462
LYPLA2	TSS32505	chr1:24117645-24122029	13.3769	17.673	14.8025	3.87215	15.3509	21.9567	21.4025	16.1045	16.1231	11.8279
GALE	TSS11922,TSS19813,TSS27840	chr1:24122088-24127294	2.93163	4.51155	3.77475	1.71533	6.73776	9.12781	6.35892	5.24952	5.65612	2.25576
HMGCL	TSS26618	chr1:24128366-24151949	2.48246	8.20344	8.27457	2.72252	7.8599	11.4184	12.345	9.57629	11.4975	4.35294
FUCA1	TSS3672	chr1:24171571-24194859	2.71789	5.48024	5.11147	4.04153	6.46898	41.5922	11.3311	22.5856	16.1716	3.35152
MIR378F	TSS24410	chr1:24255559-24255637	0	0	0	0	0	0	0	0	0	0
CNR2	TSS18706	chr1:24200459-24239817	0.845721	28.1539	6.63752	0.285495	7.65681	1.61135	3.92636	1.06341	7.04957	8.3683
PNRC2	TSS24592	chr1:24286300-24289949	57.1073	36.2079	48.3808	29.9832	58.5365	47.8168	41.2129	52.2942	48.1063	34.095
MYOM3	TSS26506	chr1:24382530-24438665	0.00371641	0.000888065	0.00814916	0	0.00187442	0.0326234	0.00625722	0.00570439	0	0.00475166
IL22RA1	TSS12630	chr1:24446260-24469775	0.284784	0	0.0112299	0.0253162	0.00942178	0	0	0	0.00783401	0.00955895
LOC284632	TSS16441	chr1:24526729-24538180	0	0	0.0155204	0.0210364	0	0.0226913	0	0.0159152	0	0.0158744
IFNLR1	TSS26135	chr1:24480646-24513765	1.11746	0.311621	0.131923	0.453605	0.870175	3.73228	0.0451924	1.35278	0.05312	1.52477
GRHL3	TSS3970,TSS8165,TSS8980	chr1:24645811-24690970	0.0469461	0	0.0206381	0.0172167	0.0103888	0.00618194	0	0	0.00266198	0.00263348
STPG1	TSS34009,TSS3455	chr1:24683488-24741587	0.406789	0.857334	0.226369	0.629377	1.62298	0.679015	1.34553	2.13472	0.594106	0.635115
NIPAL3	TSS23688	chr1:24742244-24799473	1.67842	5.3983	3.35086	1.46158	4.02565	2.51608	8.47085	8.92098	4.4395	2.38726
LOC100506985	TSS32573	chr1:24865763-24882515	1.04005	0.477895	0.256051	0.0872464	0.387561	0.331931	1.54773	0.561801	0.215162	0.197125
NCMAP	TSS19505	chr1:24882566-24935818	0.0126283	0.0549014	0.00685225	0.129649	0	0.00994939	0.00727653	0.0530935	0.309622	0.0384746
RCAN3AS	TSS15205	chr1:24822822-24828850	0.675041	0.438152	0	0.19938	0.675532	0.686533	0.958849	0.457947	0	0.295109
RCAN3	TSS14765,TSS17135,TSS28347,TSS9734	chr1:24828840-24863510	6.59173	3.22922	1.73679	0.565834	3.3019	1.92104	9.65592	1.80329	0.248229	2.18418
CLIC4	TSS6984	chr1:25071759-25170815	19.5875	16.1269	6.51982	17.3063	9.68961	17.538	6.40395	11.5281	3.32647	4.72907
SRSF10	TSS34158	chr1:24290836-24306953	45.5769	14.4487	14.9929	30.2868	22.5472	15.1516	12.6722	12.2085	12.4028	20.3088
MIR4425	TSS15620	chr1:25349993-25350077	0	0	0	0	0	0	0	0	0	0
SRRM1	TSS2544,TSS32674	chr1:24969593-24999772	40.4465	15.2218	15.3809	34.97	20.4972	19.4687	16.483	18.5999	14.2724	22.9108
RUNX3	TSS11751,TSS7153	chr1:25226001-25291501	107.821	25.2707	11.9457	4.62555	23.1623	14.1281	12.6972	21.2709	2.62012	9.80939
MIR6731	TSS4834	chr1:25245835-25245907	0	0	0	0	0	0	0	0	0	0
RSRP1	TSS25299	chr1:25568739-25573985	19.1882	67.7932	50.0158	22.5303	35.7964	60.5461	59.8571	69.3684	47.3287	47.3498
SYF2	TSS4786	chr1:25548766-25559013	54.1971	37.3945	39.0085	23.6844	42.5692	29.1328	43.1738	35.3964	25.4879	31.0116
RHD	TSS32200	chr1:25598976-25656936	4.287	1.51409	14.5406	14.6408	4.68753	6.70415	2.25426	10.8907	1.361	4.93498
TMEM57	TSS5626	chr1:25757348-25826698	17.1863	8.23463	10.2363	5.16186	5.27803	5.25803	8.62897	8.82908	4.93055	10.496
TMEM50A	TSS22243	chr1:25664788-25688852	41.2692	28.5893	25.2063	13.6704	18.4393	24.7175	33.3225	23.4619	21.3853	18.4563
RHCE	TSS29085	chr1:25688739-25747363	8.38191	2.8143	31.5017	29.0808	9.16325	11.8857	3.71294	18.7808	2.52985	7.26616
LDLRAP1	TSS31342	chr1:25870075-25895377	4.69671	19.1139	9.81698	5.15937	10.7416	24.1221	19.9644	27.06	12.7424	5.79272
MAN1C1	TSS27818	chr1:25943958-26112698	7.45081	6.09707	10.7155	7.03595	8.57359	11.9228	5.30979	8.54983	8.51558	5.6684
PAQR7	TSS32955	chr1:26187974-26197744	1.1571	3.28251	1.96929	0.545091	2.69882	4.42353	6.07682	2.67137	1.1041	1.69335
MTFR1L	TSS25958,TSS29658,TSS31469	chr1:26146396-26159433	4.10504	11.8749	10.5535	2.6373	9.40879	17.1348	14.6673	14.8598	11.8853	7.67642
LOC646471	TSS5632	chr1:26146444-26150097	0.818098	1.18825	1.08666	0.194343	0.827275	1.15765	0.950827	1.68607	1.01559	0.782281
AUNIP	TSS25700	chr1:26158403-26185949	2.22242	0.65937	0.850307	0.947973	1.32596	1.31706	0.797888	0.69683	0.920431	0.989578
SEPN1	TSS16850	chr1:26126666-26144713	23.4262	35.7309	24.3587	15.8483	25.5345	50.8301	39.5435	67.0196	44.8522	15.8043
EXTL1	TSS2012	chr1:26348270-26362954	0.00627482	0.00454666	0.00226989	0.00920298	0.00856767	0.0222463	0.00241039	0.0249318	0.00522324	0.0139037
PAFAH2	TSS21715	chr1:26286257-26324648	2.01461	2.60745	1.49744	0.425079	1.3819	2.06146	2.37088	2.91606	1.87416	1.15115
SLC30A2	TSS26248	chr1:26364512-26372629	0.0110285	0	0	0.0161783	0	0	0.0119218	0	0.0100082	0
TRIM63	TSS33636	chr1:26377795-26394125	0.015015	0	0	0	0	0	0	0	0	0
FAM110D	TSS12556	chr1:26485510-26489119	0.159488	0.0219682	0	0.208018	0.0579286	0.224761	0.0204651	0.0590334	0.160661	0.0196132
PDIK1L	TSS10888,TSS30863	chr1:26437655-26452039	3.10959	2.08233	2.54725	1.32646	1.64309	1.52113	1.97634	3.22734	1.93985	1.34112
ZNF593	TSS11385	chr1:26496387-26497364	14.8079	28.9772	25.5193	7.32454	37.6111	53.7422	27.6964	25.9756	28.7815	15.2275
CNKSR1	TSS24019	chr1:26503980-26516376	0.583005	2.10111	0.673603	0.158753	0.696014	1.90143	1.06609	1.59218	0.632653	0.39882
CATSPER4	TSS32225	chr1:26517118-26529033	0	0	0	0	0	0	0.0221766	0.0213215	0	0
LOC101928303	TSS6838	chr1:26551810-26556331	0	0.0325804	0	0.0515121	0.0286276	0.0419239	0.0016914	0	0.0476677	0
CEP85	TSS12829,TSS25801	chr1:26560643-26605529	3.78045	4.2461	3.6694	2.33598	3.87083	3.8532	5.20372	6.97478	4.64262	2.63867
STMN1	TSS21770,TSS30130,TSS57	chr1:26210676-26233368	192.754	188.588	185.399	88.5099	190.519	102.965	195.529	90.5392	117.503	112.627
MIR3917	TSS6323	chr1:26232852-26232945	0	0	0	0	0	0	0	0	0	0
SH3BGRL3	TSS8970	chr1:26606212-26608013	211.26	245.108	205.669	55.5203	265.324	150.913	238.953	157.171	199.867	86.4732
AIM1L	TSS14519	chr1:26648349-26680621	0.166664	0.224085	0.16211	0.0796713	0.180458	0.166901	0.297686	0.212653	0.168681	0.0986653
ZNF683	TSS33424	chr1:26688124-26699285	0.352331	5.57903	0.051944	0.211369	0.516627	0.304307	0.0923918	1.91234	0.0290254	0.319084
LIN28A	TSS10494	chr1:26737268-26756219	0.0146413	0.0311771	0.00680968	0.0644209	0.0137083	0.00988724	0	0	0.0113962	0.0173796
DHDDS	TSS16503	chr1:26758772-26797795	3.48081	6.55471	5.17929	3.97831	4.14956	5.30659	6.42119	6.65769	6.30033	5.43156
LOC101928324	TSS32408	chr1:26789247-26794028	0.192338	1.00808	0.66938	0.0706396	0.832941	0.69756	0.335087	0.482419	0.781379	0.955433
UBXN11	TSS32663,TSS4956	chr1:26608772-26644756	20.4399	25.0853	25.3429	10.965	24.2427	29.587	13.6033	21.3915	25.1597	25.6551
CD52	TSS8683	chr1:26644410-26647014	306.271	1305.93	720.17	109.411	511.77	522.565	913.187	368.748	254.849	178.658
HMGN2	TSS15337	chr1:26798901-26803133	113.136	70.7923	88.902	43.0675	82.7843	57.196	69.3543	50.7699	49.3484	38.1373
PIGV	TSS14595,TSS28099	chr1:27114453-27124894	1.93541	3.92325	3.07758	1.44869	3.83211	2.99585	5.4795	7.4927	7.36228	2.40864
ZDHHC18	TSS30782	chr1:27153200-27182211	14.9722	9.70288	8.682	3.1551	6.78917	9.01756	13.9023	12.0457	10.9138	5.49836
SFN	TSS3713	chr1:27189632-27190947	0.531486	0.217773	0.179519	0.153535	0.203762	0.0797565	0.343347	0.218501	0.107474	0.324135
RPS6KA1	TSS30591,TSS6278	chr1:26856248-26901520	15.7902	69.7887	40.1657	12.7481	45.9441	60.2125	63.4465	49.0584	53.4356	19.6262
MIR1976	TSS21655	chr1:26881032-26881084	0	0	0	0	0	0	0	0	0	0
GPN2	TSS6521	chr1:27205872-27216869	10.868	12.4515	11.1115	3.23144	18.1432	8.81482	13.6267	12.993	14.3492	9.13522
NR0B2	TSS22847	chr1:27237974-27240567	0.0217526	0.0269473	0	0	0	0	0	0.024167	0.0394201	0
GPATCH3	TSS22629	chr1:27216978-27226962	16.693	9.84257	9.63781	3.63863	10.8679	10.4038	9.95867	11.459	11.3023	7.45085
KDF1	TSS26370	chr1:27276046-27286901	0.222543	0.0547489	0.0318487	0.0215869	0.0641718	0.209606	0.0169826	0.442455	0.800717	0.0814452
TRNP1	TSS16001	chr1:27320194-27327377	0.0135135	0.0167647	0	0.0594759	0.0294765	0.149633	0.015594	0.494929	0.44132	0.0299241
FAM46B	TSS488	chr1:27331510-27339333	0.065524	0.176204	0.0118338	0.0640791	0.286008	0.0172506	0.0881715	0.58158	0.287402	0.0362821
NUDC	TSS4124	chr1:27248212-27273362	27.7782	31.0203	28.9992	15.2531	37.9719	27.8937	32.2198	28.6931	30.7488	21.6858
SLC9A1	TSS15778	chr1:27425299-27481621	6.25718	4.70488	1.93669	2.59576	2.69972	2.87604	4.62187	8.79781	7.52799	3.22304
ARID1A	TSS26390	chr1:27022521-27108601	29.5043	23.025	22.6561	7.07259	20.1066	11.9559	27.5723	29.3536	22.1917	15.9283
WDTC1	TSS20495	chr1:27561006-27635124	9.88429	27.2812	28.0894	7.55959	22.5937	16.2255	30.7111	26.2055	25.1783	9.5411
TMEM222	TSS28218	chr1:27648635-27662891	20.8749	21.6549	19.9159	8.08538	20.6227	19.2063	25.3882	18.7769	21.6435	11.5728
ACTG1P20	TSS11315	chr1:27650364-27653016	6.25408	8.96189	6.46809	3.48656	7.46288	7.8712	9.22642	5.94083	4.39511	3.04131
FCN3	TSS26894	chr1:27695600-27701315	0	0	0.0310249	0.488064	0.0312945	0	0	0	0	0
CD164L2	TSS21861	chr1:27705589-27709823	0.051686	0	0	0.0252795	0.0187751	0	0	0.01913	0	0.0190692
MAP3K6	TSS28293	chr1:27681669-27693357	4.81837	1.79286	1.79027	1.60561	2.18922	1.8473	1.92179	2.1425	3.07489	1.26442
GPR3	TSS9712	chr1:27719147-27722317	2.45851	0.552701	0.495847	0.780505	1.84918	1.72129	0.499622	1.26513	1.67269	1.06865
SYTL1	TSS4599	chr1:27668482-27680423	22.3123	70.1623	66.3239	5.85234	76.037	15.2844	61.5761	33.1209	22.9756	32.7318
RPL11	TSS8920	chr1:24018268-24022915	1604.49	2437.73	2550.35	1229.22	2842.11	3563.71	2501.17	2721.23	2701.44	1578.36
FGR	TSS23849,TSS29490,TSS3923	chr1:27938800-27961727	5.19314	13.1193	4.00077	1.43816	1.77255	6.44881	7.33357	15.2274	7.53371	1.31422
IFI6	TSS23407	chr1:27992571-27998724	34.7167	17.9383	20.963	15.1718	21.8229	23.0023	15.5351	22.8451	20.4622	8.03883
FAM76A	TSS11952	chr1:28052489-28089423	2.37251	2.84588	2.14011	1.19156	1.78514	2.5861	2.32407	2.77165	2.0896	1.97886
STX12	TSS8426	chr1:28099693-28150963	8.89981	8.86775	5.89072	6.48041	3.9858	5.79967	7.63567	6.95831	8.04215	6.65429
AHDC1	TSS10679	chr1:27860755-27930005	19.4107	27.8136	36.9231	7.10745	27.05	15.9269	31.6162	32.634	38.4393	12.8635
PPP1R8	TSS18141,TSS20287	chr1:28157251-28178183	21.3323	16.4628	13.8052	4.46465	10.1409	14.4815	16.7952	18.1293	17.3132	8.8848
SCARNA1	TSS16729	chr1:28160911-28161077	0	1.01703	1.65457	0	0	0	1.07252	0	0	0.929262
WASF2	TSS21764	chr1:27730729-27816698	60.3112	62.4455	73.7173	24.0233	85.5093	33.0218	89.0909	64.7555	69.429	41.3333
SMPDL3B	TSS1547	chr1:28261465-28285668	0.768646	0.259729	0.163949	0.525143	0.1051	0.236647	2.37891	0.435807	0.308431	0.121944
XKR8	TSS430	chr1:28285972-28294607	3.68904	1.9265	1.67404	0.560315	1.48803	3.99709	3.77779	7.04585	3.29236	1.00658
PTAFR	TSS4536,TSS5788	chr1:28473676-28520447	0.385275	0.568365	0.270764	0.18816	0.134344	0.485645	1.17633	1.69806	1.58451	0.182065
EYA3	TSS6043	chr1:28296854-28415148	2.17866	2.81037	2.40613	1.09766	1.73023	3.09594	2.87302	4.07627	2.16111	2.81101
RPA2	TSS12783	chr1:28218035-28241308	14.8611	21.9252	20.6686	10.4199	26.4098	25.712	29.8964	24.3608	32.8996	13.5059
DNAJC8	TSS5953	chr1:28526789-28559542	32.4508	34.3511	32.3635	15.7883	35.4348	33.7642	39.3508	31.1036	36.3192	20.4914
THEMIS2	TSS3759	chr1:28199053-28213196	100.98	94.2105	74.9938	34.7952	64.671	42.6068	53.3526	54.3048	90.8054	76.2592
SESN2	TSS22921	chr1:28585962-28609002	7.23025	2.24714	0.57644	0.968846	1.75385	4.59552	1.44411	4.5425	3.26396	1.58286
MED18	TSS17924	chr1:28655512-28662478	2.70183	3.45092	3.22329	0.9339	2.08246	2.85031	4.2977	8.68199	3.63411	1.44594
ATPIF1	TSS29257	chr1:28562601-28564616	179.563	177.326	146.71	86.7201	150.852	186.609	155.388	106.053	127.073	74.7514
PHACTR4	TSS22549,TSS359	chr1:28696092-28826881	4.82418	4.409	4.18801	2.5027	3.54215	4.39764	4.77305	6.84212	5.33454	3.72497
RAB42	TSS26277,TSS6704	chr1:28918711-28921088	0.0785298	0.06665	0.0987936	0.119536	0.0284678	0.145555	0.185037	0.247346	0.15408	0.694251
RNU11	TSS10970	chr1:28975111-28975246	18.722	10.2548	48.1936	311.074	192.328	27.7295	8.29797	10.0609	14.503	533.364
TAF12	TSS13918	chr1:28929608-28969604	5.85188	12.0175	8.89224	5.58842	9.39238	16.8146	14.8491	16.5343	11.3144	4.3608
GMEB1	TSS15411	chr1:28995239-29042115	9.07554	4.29686	3.54966	1.89916	4.25332	2.07109	4.74044	5.08354	3.46818	3.66068
TRNAU1AP	TSS31166	chr1:28879528-28905057	5.9461	9.12329	6.61719	3.14458	6.57685	8.22408	6.37545	8.44913	5.16938	4.04221
SNHG12	TSS27619	chr1:28905049-28908366	9.286	20.3191	12.5738	12.2298	14.2186	12.5707	11.7218	38.9555	13.3581	12.1598
SNORD99	TSS5870	chr1:28905254-28905334	0	0	0	0	0	0	0	0	0	0
SNORA61	TSS16833	chr1:28906275-28906405	0	6.29315	0	6.9768	0	0	3.40522	9.2631	6.64518	8.59296
SNORA44	TSS26775	chr1:28906892-28907024	2.3422	11.567	11.272	6.44616	0	15.7601	0	11.35	2.03942	2.63348
SNORA16A	TSS14271	chr1:28907431-28907565	4.32476	5.33306	12.5123	5.97487	0	4.81934	0	5.23257	3.76789	12.1469
OPRD1	TSS5526	chr1:29138653-29190208	0.000881046	0	0.0162089	0.0439496	0.00108867	0.0237111	0.0172884	0	0	0.0165811
YTHDF2	TSS15577,TSS24695,TSS24696	chr1:29063132-29096287	31.5583	20.1795	16.1969	9.43584	20.7818	24.7062	19.6807	21.3881	24.0608	13.9457
SNHG3	TSS20238	chr1:28832454-28837404	24.3371	47.07	42.3333	25.568	33.1177	51.3463	27.1692	21.3774	24.6728	16.0112
RCC1	TSS10284,TSS20238	chr1:28832454-28865708	18.7706	40.3826	51.7451	14.902	31.2172	30.7821	42.156	58.0072	24.2823	12.9341
SNORA73B	TSS15516	chr1:28835069-28835227	9.11994	39.5561	124.695	47.8682	9.39197	59.0643	13.1187	9.66755	20.4308	48.5653
PTPRU	TSS18229	chr1:29563027-29653325	0.115927	0.005524	0.0242998	0.104461	0.0389602	0.0140129	0.0449297	0.0405163	0.0309381	0.0747331
MECR	TSS20530	chr1:29519168-29557470	2.398	4.58834	5.1737	1.80777	4.16373	6.08171	5.39704	4.36983	5.14733	2.30866
LOC101928460	TSS19273	chr1:29656131-29676626	0.00725829	0.0200086	0.0198746	0	0.0235657	0	0.0312119	0	0.0110875	0.0217658
LOC101929406	TSS10663	chr1:30486798-30510459	0	0	0.00192306	0	0	0	0	0	0	0
SRSF4	TSS3284	chr1:29474249-29508637	79.9002	53.902	41.262	28.1423	35.6484	42.3517	39.6413	51.4539	36.5038	46.9678
MATN1	TSS942	chr1:31184123-31196432	0.388181	0.12619	0.133326	0.130713	0.173463	0.370239	0.041089	0.0894211	0.0393092	0.30405
MATN1-AS1	TSS33390	chr1:31191618-31199593	1.08844	0.308144	0.683694	0.872142	1.34507	1.0588	0.362918	1.39157	0.532438	1.54881
EPB41	TSS8868,TSS9035	chr1:29213602-29446558	14.0747	11.4847	25.6824	13.5437	11.7424	9.63946	15.8982	15.1132	8.93332	7.75865
TMEM200B	TSS24211,TSS33198	chr1:29445936-29450421	0.0676521	0	0.0492233	0.191169	0.0151522	0.0255003	0.0153784	0.043207	0.0593571	0.0339375
SDC3	TSS33103	chr1:31342312-31381480	1.13586	0.163536	0.198483	0.672049	0.106532	1.02087	0.146029	4.33486	0.771062	0.0391616
NKAIN1	TSS8748	chr1:31652591-31712734	0.035019	0.01087	0	0	0.00238948	0.0034533	0.0100937	0.0194211	0	0.00969723
SNRNP40	TSS32148	chr1:31732414-31769644	18.8702	20.9166	14.6449	6.28872	13.5646	22.3418	19.369	18.3374	22.4877	10.1891
FABP3	TSS4263	chr1:31838099-31845923	0.128938	0.415005	0.0834314	0.643462	0.0280509	0.318237	0.357907	0.401302	0.630527	0.199647
ZCCHC17	TSS19954	chr1:31769828-31837800	5.31623	10.1354	7.33435	6.41477	7.17254	13.1129	11.0917	8.54317	8.28047	7.79743
PUM1	TSS1646	chr1:31404352-31538564	20.1992	13.6003	10.882	8.37455	11.1587	11.9252	15.1227	19.0753	16.9738	13.0836
SNORD103B	TSS1847	chr1:31408535-31408623	0	0	0	0	30.946	81.673	0	26.4487	0	0
SNORD103B	TSS3958	chr1:31421964-31422052	0	0	0	0	30.946	81.673	0	26.4487	0	0
SNORD85	TSS2312	chr1:31441009-31441084	0	0	0	0	0	0	0	0	0	0
LINC01225	TSS12038	chr1:31971838-31974167	1.17468	1.18746	0.569111	1.26665	9.93229	0.0762721	0.11087	7.07328	2.13895	1.03422
LINC01226	TSS12885	chr1:31984035-31989846	1.67695	3.43883	1.40165	4.54171	11.0657	0.103505	0.0756174	10.0716	2.82321	2.13755
TINAGL1	TSS20643,TSS33335	chr1:32042085-32053287	1.00408	1.09215	0.24872	4.71322	1.27754	0.0227038	0.182142	2.13487	0.195007	1.19076
HCRTR1	TSS24778	chr1:32083300-32092919	0.157584	0.211802	0.184859	0.0385307	0.100263	0.332295	0	0.11659	0.0119135	0.0145401
COL16A1	TSS5215	chr1:32117847-32169768	0.0876916	0.125582	0.0193672	0.725849	0.0877042	0.0237478	0.0702023	0.179597	0.452262	0.0172927
SERINC2	TSS17184,TSS17912,TSS19254,TSS32632	chr1:31882411-31907527	23.8787	23.6699	0.972741	5.8116	34.4409	0.166324	0.331191	21.2256	14.2341	1.96667
ADGRB2	TSS29249	chr1:32192705-32229664	3.06273	0.272596	0.0257019	0.232759	0.0917119	0.259594	0.0422156	0.474155	0.163236	0.051721
MIR4254	TSS5056	chr1:32224260-32224336	0	0	0	0	0	0	0	0	0	0
SPOCD1	TSS33977	chr1:32256022-32281652	0.0103284	0	0	0.0790493	0.0225644	0	0.0119114	0.034375	0.0937377	0
PEF1	TSS23825,TSS25050	chr1:32095462-32110838	17.1984	28.843	19.5363	8.97263	20.1668	23.3615	23.7249	22.4337	23.2355	17.7136
PTP4A2	TSS13282,TSS26323	chr1:32372021-32403988	53.6564	23.4389	27.3394	20.6908	28.6283	25.4519	39.8941	21.7497	24.8035	19.1642
TMEM39B	TSS26981	chr1:32538502-32568467	4.94402	16.1952	11.6622	6.51732	14.4304	17.0426	17.4163	21.6424	18.9429	7.84499
MIR5585	TSS20882	chr1:32552549-32552608	0	0	0	0	0	0	0	0	0	0
KPNA6	TSS32415	chr1:32573643-32642168	9.10299	5.73237	5.12395	3.77948	5.3784	4.64515	6.42367	7.96307	6.05293	5.84359
TXLNA	TSS33905	chr1:32645344-32663886	8.76827	8.44172	5.93674	3.11509	5.91079	11.0159	12.2842	18.2065	13.2443	4.57488
CCDC28B	TSS30807	chr1:32665986-32670991	6.4346	13.0923	7.21254	4.96598	7.77405	9.86981	9.72649	13.0615	9.00273	5.72893
IQCC	TSS18983	chr1:32671235-32674288	1.38059	1.49437	1.09031	1.06099	1.34907	2.42162	1.02136	2.48792	1.80977	1.00482
DCDC2B	TSS7164	chr1:32674694-32681797	0.0203268	0.402997	0.307438	0.268461	0.154957	0.354992	0.164402	0.293526	0.202641	0.224922
TMEM234	TSS10481	chr1:32681797-32687926	1.36274	3.95766	3.89969	1.11553	5.48421	3.21395	4.6631	4.06388	3.91561	2.08681
KHDRBS1	TSS33277	chr1:32479294-32526460	70.9833	52.2548	53.2322	33.5416	60.7918	46.1498	76.1619	53.084	56.2661	31.9222
MTMR9LP	TSS27684	chr1:32697260-32707311	0.301667	0.970659	0.0847426	1.15549	0.219448	3.22138	0.219086	5.73543	2.23394	0.519668
FAM167B	TSS1520	chr1:32712817-32714461	0.545568	0.572502	0.266129	2.76685	0.402252	1.64719	0.294437	0.958514	0.781485	0.513735
LCK	TSS23247,TSS29428	chr1:32716839-32751768	25.8769	23.1239	6.24844	3.26999	4.93431	17.9614	7.43719	23.9445	16.6283	7.5657
EIF3I	TSS19351	chr1:32687970-32697205	75.5054	100.133	107.869	42.4542	129.706	125.406	122.1	99.7717	83.7236	53.6863
FAM229A	TSS8381	chr1:32826870-32827844	11.7803	12.2695	14.7882	8.09286	12.2288	8.35981	4.36718	5.14066	5.09733	11.8205
HDAC1	TSS5693	chr1:32757707-32799224	34.3105	65.3617	37.7039	19.5824	44.8437	65.8919	64.4671	60.7376	72.3425	24.323
TSSK3	TSS1779	chr1:32827861-32829924	13.7266	6.61097	6.28318	7.33899	6.67597	4.25368	2.94989	4.25379	2.40819	7.12572
MARCKSL1	TSS31487	chr1:32799429-32801840	60.0989	81.1085	25.1746	27.8604	54.6946	73.8392	60.8811	95.9386	142.441	18.1639
ZBTB8B	TSS12909	chr1:32930657-32953459	0	0	0.000309211	0	0.00342352	0.00987695	0	0.00173762	0.0113844	0.00694465
ZBTB8A	TSS615	chr1:33004745-33071551	2.4864	0.797088	0.088207	1.33787	0.436111	0.448711	0.911107	0.120877	0.152639	0.372374
ZBTB8OS	TSS25899	chr1:33086816-33116191	4.17845	4.52434	4.75563	2.14944	3.53867	5.78687	6.83527	3.16286	3.81208	2.27537
KIAA1522	TSS2999,TSS30716	chr1:33207511-33240571	1.87882	0.326206	0.27321	0.553775	0.397524	0.751631	0.481851	0.992043	0.493553	0.150327
BSDC1	TSS18815	chr1:32830233-32860062	29.9702	19.2002	18.6952	23.2305	21.2286	15.998	15.372	23.3351	15.6022	19.7788
FNDC5	TSS15365,TSS32938	chr1:33327868-33338093	0.377083	1.02879	0.112147	0.0617931	0.150626	0.0600084	0.0582805	0.125289	0.0690801	0.0833439
HPCA	TSS24186	chr1:33352097-33360247	0.0193977	0.084941	0.0139749	0	0.0281721	0.0307815	0.0354803	0.0430887	0.0336992	0.0643977
TMEM54	TSS14446	chr1:33360195-33366953	0.46405	0.0358841	0	0.425759	0.126108	0.462637	0.167824	0.35477	0.288782	0
RBBP4	TSS10362,TSS14853	chr1:33116748-33151812	11.3781	13.5072	9.11335	5.55225	8.68444	12.1478	12.1687	11.2764	12.7559	6.04789
SYNC	TSS28038	chr1:33145506-33168361	0.610951	0.0977207	0.00659474	0.147878	0.0283207	0.124631	0.0504165	0.032657	0.082549	0.0240885
YARS	TSS18098	chr1:33240839-33283633	35.6696	31.3781	16.8072	11.4564	19.6142	32.5346	24.9038	25.2856	19.4977	18.529
S100PBP	TSS2780,TSS8315	chr1:33283042-33324480	2.19534	6.02782	3.23088	2.06666	4.36482	4.42943	4.80705	6.49905	4.00425	4.31499
RNF19B	TSS2694	chr1:33402046-33430414	13.6865	17.6159	27.4115	2.71121	14.9541	9.36903	20.1086	12.2106	21.7781	9.02116
AZIN2	TSS23621,TSS32432,TSS7837	chr1:33546713-33586132	0.135133	0.26885	0.0312791	0.0423875	0.217549	0.0983076	0.154575	0.17579	0.471517	0.0801267
TRIM62	TSS31773	chr1:33611002-33647671	4.32939	3.26111	2.45236	0.655214	2.66458	1.9775	3.33707	3.22478	2.36236	2.55711
A3GALT2	TSS700	chr1:33772366-33786699	0.0559922	0.0346442	0.0301709	0	0	0	0	0	0.025345	0
ZNF362	TSS27786	chr1:33722173-33766320	8.7729	12.9711	9.89839	3.10968	8.58501	11.4128	17.765	14.239	14.9803	10.5503
ZSCAN20	TSS6951	chr1:33938231-33961995	0.0409713	0.197412	0.224178	0.0874035	0.173689	0.462417	0.490329	0.86395	0.179587	0.0743974
CSMD2	TSS14368,TSS16346	chr1:33979598-34631443	0.0602764	0.047452	0.0506603	0.0282839	0.0261189	0.16354	0.172317	0.554373	0.0491945	0.198558
HMGB4	TSS1397,TSS2659	chr1:34326075-34330392	0	0	0	0	0	0	0	0	0	0
CSMD2-AS1	TSS31629	chr1:34334556-34351059	0	0	0	0	0	0	0	0	0	0
C1orf94	TSS20636,TSS25966	chr1:34632483-34684731	0	0	0.00922051	0	0	0.0193505	0	0.0407516	0	0
MIR552	TSS31538	chr1:35135199-35135295	0	0	0	0	0	0	0	0	0	0
GJB5	TSS34159	chr1:35220647-35224113	0	0	0.0437008	0	0	0	0.0467354	0.112327	0.0183297	0
GJB4	TSS27612	chr1:35225341-35229325	0	0	0.00978289	0	0.00984969	0	0.0104029	0.0100079	0	0.00999358
GJB3	TSS19350,TSS24286	chr1:35246789-35251967	0	0	0.0325717	0	0.0128238	0.00371499	0.0174176	0.0502516	0	0.0130157
GJA4	TSS16829	chr1:35258598-35261348	0.0496016	0.112755	0.0357679	1.06741	0.198227	0.104786	0.133631	1.21156	0.854569	0.155561
PHC2	TSS27877,TSS30291	chr1:33789223-33841194	46.6036	42.6678	35.8655	17.617	35.5707	32.9118	46.5097	40.686	27.9304	34.0092
MIR3605	TSS18288	chr1:33797993-33798093	0	0	0	0	0	0	0	0	0	0
LOC101929464	TSS3575	chr1:33815952-33828846	0	0.0896824	0	0.107387	0	0	0.0852101	0	0	0
DLGAP3	TSS7111	chr1:35331036-35395186	1.21263	0.284445	0.258857	0.358265	1.55678	0.0618676	1.47419	0.105807	0.138137	0.350358
SMIM12	TSS15592,TSS2047,TSS8316	chr1:35315962-35325417	4.04414	4.23506	3.83057	1.16995	2.17554	3.60695	5.16297	3.92567	3.40112	2.95281
LOC653160	TSS1236	chr1:35441299-35444307	0.713916	3.42084	1.45476	0.390203	1.61814	1.88266	2.79481	1.70906	1.80435	2.23174
LAPTM5	TSS2433	chr1:31205314-31230683	1013.44	783.869	919.941	750.229	1085.46	990.82	731.896	1411.64	1170.21	1073
MIR4420	TSS6681	chr1:31212002-31212079	0	0	0	0	0	0	1223.6	0	0	0
ZMYM6NB	TSS4669	chr1:35447126-35450948	1.45257	15.5818	13.5117	4.77509	12.6249	32.8875	30.5596	26.1573	24.9871	6.38801
ZMYM6	TSS10299	chr1:35451766-35497569	2.19695	3.78469	3.72658	1.12542	2.39824	2.97012	4.17894	2.57458	1.92968	3.70543
AK2	TSS17086	chr1:33473540-33502512	10.8573	41.4124	32.8663	13.9319	40.2994	33.9668	43.0195	32.7744	47.5648	16.4824
ZMYM1	TSS13995,TSS8438	chr1:35525386-35581459	0.293428	1.44891	1.53208	0.333102	1.087	1.47062	2.78178	1.7971	1.05877	0.857185
ZMYM4	TSS12252	chr1:35734567-35887545	2.46496	4.21679	3.59798	1.4487	3.39199	4.44825	5.3094	6.38407	5.19237	2.29927
KIAA0319L	TSS9889	chr1:35899090-36023037	3.71186	8.06162	6.65852	2.76001	6.74299	8.95368	11.2774	9.49349	6.77452	5.93449
TFAP2E	TSS14623	chr1:36038970-36060927	0.45325	3.86315	1.24039	0.279962	1.31432	2.45069	1.62367	1.36322	0.831542	2.48311
NCDN	TSS27382	chr1:36023392-36032380	3.42076	9.62833	6.58797	1.51822	9.06263	9.2951	14.2476	7.9322	10.1785	2.90441
SFPQ	TSS14852	chr1:35649200-35658743	167.58	67.2459	83.0903	59.7876	120.147	52.239	67.365	50.9347	63.2405	71.7156
C1orf216	TSS26257	chr1:36179476-36184790	1.14191	1.74252	0.945245	0.831082	0.504383	3.0257	2.49239	2.32689	1.21068	0.608285
CLSPN	TSS1678	chr1:36197712-36235551	8.27011	1.68381	2.04439	2.9575	1.49652	1.21158	1.38469	1.44789	1.1647	2.75153
AGO4	TSS14619	chr1:36273827-36323490	3.13455	3.59743	4.42008	1.14116	3.05914	5.33484	5.43903	6.03265	4.73876	3.53218
AGO1	TSS20402	chr1:36348809-36389899	2.05656	4.95191	5.04003	0.794869	3.56852	4.35975	7.10387	5.79879	5.91597	2.20378
TEKT2	TSS572	chr1:36549675-36553876	0.0895889	0.0666346	0.116234	0.105165	0.0976162	0.113641	0.0413865	0.0994847	0.0324883	0.0594922
AGO3	TSS7615	chr1:36396682-36522063	0.994592	2.23099	1.79438	0.692069	1.62181	1.6188	2.26866	3.00868	1.7635	1.35296
PSMB2	TSS18570,TSS25872,TSS34067	chr1:36065142-36107445	24.4196	16.3806	14.6161	7.14515	17.0972	17.1601	20.5747	11.0339	12.3913	11.9111
COL8A2	TSS21769	chr1:36560836-36590685	0.0608197	0.494556	0.192418	0.186506	0.241619	0.15676	0.21024	1.73867	2.38766	0.0380134
ADPRHL2	TSS28760	chr1:36554452-36559533	13.184	14.0879	12.4396	5.21236	17.3036	12.8284	12.96	19.2376	21.144	8.04871
SH3D21	TSS17160,TSS5038	chr1:36771993-36786948	0.502534	1.39872	0.387215	0.425722	1.06574	1.01889	1.06272	3.99475	3.48789	0.454756
EVA1B	TSS27102,TSS6909	chr1:36787630-36789755	5.7839	12.5894	4.83793	6.42089	13.818	10.5595	16.2581	15.8275	17.1455	4.56811
THRAP3	TSS28467	chr1:36690016-36770957	37.904	29.5679	19.0812	15.8754	17.2975	18.8522	27.9973	38.3088	31.7264	18.0537
OSCP1	TSS26923	chr1:36883506-36916086	1.45195	1.06322	0.605297	0.68354	2.2906	0.919439	0.638832	0.593985	1.35645	0.847512
LSM10	TSS30987	chr1:36859020-36863560	15.0023	37.3928	24.4109	6.61221	22.0022	33.3538	29.2093	24.2087	29.3311	12.6471
MRPS15	TSS31045	chr1:36921361-36930040	43.2003	51.0878	41.3655	21.5731	65.7061	44.4445	36.752	30.0521	28.9337	25.9519
STK40	TSS11568	chr1:36805219-36851528	12.7181	32.664	27.309	10.3984	31.4984	16.9894	33.0373	28.1719	24.4874	31.0728
GRIK3	TSS9791	chr1:37261127-37499844	0	0.00331854	0	0	0	0.0041989	0.00307481	0.00493193	0.00626656	0
MIR4255	TSS4888	chr1:37627163-37627235	0	0	0	0	0	0	0	0	0	0
TRAPPC3	TSS20851,TSS29641	chr1:36602169-36621654	14.743	33.031	25.9275	9.33723	23.1201	28.4542	34.4718	22.0839	29.115	11.2849
MAP7D1	TSS19972	chr1:36621565-36646451	97.5686	45.2263	37.0566	19.4287	57.4822	32.0444	41.6143	31.4546	39.6712	40.7998
LINC01137	TSS23110	chr1:37920479-37940044	0.114459	0.189145	0.123704	0	0.228587	0.877727	0.74923	0.25424	0.311252	0.063333
ZC3H12A	TSS24899	chr1:37940118-37949978	14.6583	2.83977	2.6255	2.3114	4.42141	6.09212	2.15984	4.82714	1.39104	6.63769
MIR6732	TSS31958	chr1:37945830-37945890	0	0	0	0	0	0	0	0	0	0
SNIP1	TSS13468	chr1:38000049-38019945	9.46753	1.8999	2.46751	1.41507	1.3077	2.03088	1.10961	3.4273	1.86223	3.23513
MEAF6	TSS418	chr1:37955560-37980420	5.30887	8.62969	7.45947	3.25512	6.79032	9.10307	10.1455	8.26878	8.44673	3.96127
MIR5581	TSS24188	chr1:37966535-37966595	0	0	0	0	0	0	0	0	0	0
DNALI1	TSS12148	chr1:38022519-38032458	0.0485729	0.0241195	0.0105309	0.099749	0.0106036	0	0.0224047	0.0107765	0.0176348	0.021519
GNL2	TSS34095	chr1:38032412-38061586	24.8507	17.4343	13.7044	8.06278	14.799	20.103	20.6798	18.3869	16.1695	11.9014
CSF3R	TSS24425	chr1:36931643-36948915	17.2578	7.83342	2.61979	9.052	55.9134	4.53698	3.41112	20.9667	6.99563	27.7639
RSPO1	TSS4154	chr1:38076950-38100595	0.948159	0.290387	0.662512	7.43036	3.41873	0.575622	0.887132	0.862002	2.58204	2.3501
C1orf109	TSS18384	chr1:38147241-38156267	1.68076	2.62727	2.35095	1.75847	2.15488	4.38373	2.65139	5.08263	4.34897	1.31194
EPHA10	TSS29287	chr1:38181645-38230824	0.126927	0	0.0444661	0.0899503	0.072068	0	0.042986	0.0508307	0.0123159	0.0250407
CDCA8	TSS31328	chr1:38158072-38175391	12.5052	7.24037	10.0663	5.30097	11.9023	6.01327	8.65882	8.37251	9.12104	4.80049
MANEAL	TSS23210,TSS6247	chr1:38259773-38267278	1.03835	3.3608	1.13656	1.76285	4.24395	6.72549	5.66765	6.49095	4.50389	0.378731
MTF1	TSS26111	chr1:38275238-38325292	3.09039	1.6496	1.65312	0.567535	1.58381	1.53167	2.58167	2.94263	2.24177	1.63148
YRDC	TSS16970	chr1:38268613-38273865	11.5822	7.14695	8.245	3.17519	10.2909	18.049	9.38762	9.18395	7.14079	7.8928
C1orf122	TSS13255	chr1:38273472-38275126	11.4136	9.70937	10.8009	5.5608	14.2069	17.7471	11.4525	7.16674	10.1334	9.50325
INPP5B	TSS18252,TSS23939	chr1:38326368-38412729	7.33539	8.55479	7.15027	2.15158	3.70694	6.30813	9.33459	10.1708	9.24131	7.66183
FHL3	TSS34115	chr1:38462441-38471187	2.61592	4.86532	2.56784	8.14222	4.04826	12.6872	1.34228	12.0086	10.2821	2.41271
POU3F1	TSS33361	chr1:38509522-38512450	0.384374	0	0.0189457	0.0398645	0.0190745	0.0137831	0	0.0290685	0.0237902	0
UTP11L	TSS18173	chr1:38478383-38490497	9.24417	8.7462	5.60352	6.14583	5.60222	8.72778	7.24675	8.51968	8.12372	4.82278
MIR3659	TSS6316	chr1:38554902-38555001	0	0	0	0	0	0	0	0	0	0
LINC01343	TSS5141	chr1:38674705-38680439	0	0	0	0	0	0	0	0	0	0
SF3A3	TSS26990	chr1:38422651-38455761	21.9239	28.69	22.7575	11.9674	24.1912	26.3738	27.8985	22.3701	29.204	13.5565
RRAGC	TSS30071	chr1:39303868-39325495	13.3591	6.49969	8.18462	3.91209	5.94982	7.26202	8.65084	9.55113	5.54026	4.81933
RHBDL2	TSS4348,TSS5736	chr1:39351477-39407502	0.0280454	0.0707974	0.0308855	0.0558195	0.0959548	0.0225695	0.0164602	0.0316705	0.00257914	0.0442297
MYCBP	TSS5997	chr1:39328161-39339050	2.87387	5.31202	6.21263	2.27603	3.73231	6.90403	7.17731	4.91683	5.73132	2.05075
GJA9-MYCBP	TSS1507	chr1:39328161-39347298	0.0747746	4.51785e-06	0.0176496	8.27461e-06	0.0487193	0.0371093	0.0549253	0.0449685	0.0516967	0.0273112
GJA9	TSS1507	chr1:39339738-39347298	1.22525e-08	0	5.43023e-23	0.0328099	1.87287e-13	1.98948e-09	1.31495e-08	1.25309e-32	2.69394e-06	4.44786e-07
AKIRIN1	TSS20865	chr1:39456915-39471737	32.5555	12.2401	14.9452	11.8418	21.5367	18.6761	13.9344	15.887	15.2818	18.5769
NDUFS5	TSS20417	chr1:39491966-39500308	88.2504	99.471	83.032	57.5761	153.346	165.728	92.6263	59.9362	67.1743	107.399
BMP8A	TSS33647	chr1:39957317-39995541	0.475856	0.553359	0.150212	0.227387	0.130566	0.199227	0.537172	0.635582	0.171099	1.36795
PPIEL	TSS20671	chr1:39987951-40025370	0.709647	1.69557	0.440761	0.489579	0.243243	0.315161	1.6651	1.34476	0.362402	3.51231
NT5C1A	TSS10755	chr1:40124792-40137710	0.0510311	0	0	0	0	0	0	0	0	0
HEYL	TSS1727	chr1:40089102-40105348	0.0489293	0.417858	0.0199135	0.251167	0.114692	0.0578186	0.0563851	0.257703	0.327694	0.0203285
HPCAL4	TSS15441,TSS30322	chr1:40144319-40157382	0.257023	0.0553372	0.0753689	0.0193533	0.0123566	0.0795162	0.00726983	0.0439277	0.000733114	0.0292418
TRIT1	TSS29547	chr1:40306705-40349177	2.26044	4.20122	4.11167	1.2976	4.05855	5.89075	4.12439	3.63983	4.00713	2.38739
MYCL	TSS3945	chr1:40361095-40367687	0.0234009	0.142665	0.0282035	0.0457644	0.0340709	0.0785923	0.125974	0.0431074	0.26803	0.0345633
PPIE	TSS32646	chr1:40204516-40229586	9.91973	16.6348	15.2067	5.58723	11.0099	12.0781	22.8112	15.9774	15.5523	10.5773
BMP8B	TSS12785	chr1:40223902-40254533	0.384706	0.166316	0.143351	0.0580324	0.0670757	0.123258	0.152044	0.50199	0.170682	0.158502
OXCT2	TSS15931	chr1:40235196-40237020	0.188864	0.0240267	0.03538	0.0657198	0.0475237	0.0344902	0.100607	0.0806292	0.0263546	0.0348483
MFSD2A	TSS20651	chr1:40420783-40435640	0.97973	0.503279	0.166961	0.487835	0.340171	0.242971	0.529556	0.777206	0.687997	0.93416
MACF1	TSS25064	chr1:39549838-39952810	10.1365	16.2039	16.5251	4.54501	16.0882	7.12409	30.9953	20.3706	14.1295	10.3406
KIAA0754	TSS921	chr1:39875175-39882154	1.13145	0.694232	0.621549	0.71334	1.49248	0.803609	0.772135	1.17631	0.831761	0.613156
PABPC4	TSS24822	chr1:40026484-40042521	40.8573	22.4928	30.8101	23.2797	41.6506	32.4189	40.1853	40.2941	30.5339	19.6803
LOC101929516	TSS7270	chr1:40030741-40038875	0.163258	9.78627e-96	9.21936e-112	0.0780473	0.058365	4.14468e-117	1.11689e-101	0.060036	1.11353e-91	0.0579674
SNORA55	TSS26280	chr1:40033045-40033182	0	0	1.86612	0	0	4.26009	0	2.33	0	2.1652
TMCO2	TSS2578	chr1:40713572-40717365	0	0	0	0	0	0	0	0	0	0.0459022
RLF	TSS19538	chr1:40627040-40706593	11.511	3.06464	3.81276	3.16247	4.28626	2.50623	2.54505	4.32745	1.79654	5.87719
ZMPSTE24	TSS31976	chr1:40723721-40759856	5.83544	5.98304	4.08323	1.92389	2.43316	7.85324	5.51026	7.61631	5.76653	3.26248
PPT1	TSS7641	chr1:40538381-40563142	20.8155	30.3575	28.9594	14.5311	24.7815	44.2139	32.8002	39.3053	30.2776	12.8674
COL9A2	TSS24781	chr1:40766162-40782939	4.8614	2.54015	1.23678	0.776817	3.4491	2.45718	2.47642	2.5715	1.95048	2.51683
CAP1	TSS11497	chr1:40506254-40538321	63.1805	90.3806	66.8517	23.1955	59.6379	73.9272	102.191	67.1418	64.189	39.9367
ZFP69B	TSS16063	chr1:40916336-40929390	1.89732	1.11422	0.924819	0.64452	0.831572	1.1034	0.998925	1.02359	0.89094	0.863213
ZFP69	TSS33795	chr1:40943301-40962015	0.47169	1.20065	1.23149	0.390339	1.02479	1.64407	1.40726	1.40917	0.998627	0.683029
EXO5	TSS1446	chr1:40974432-40982214	3.97631	3.73311	4.02548	1.44093	2.7269	3.5549	2.7577	3.24345	3.16774	2.25401
ZNF684	TSS26733	chr1:40997232-41013841	3.11297	0.975693	1.25825	0.457765	0.857792	1.45933	1.04163	1.56513	1.32495	1.09921
RIMS3	TSS17539	chr1:41086351-41131324	3.03481	6.85006	3.96829	0.255892	1.81558	1.0712	5.30631	2.29774	1.02571	0.447402
KCNQ4	TSS19358	chr1:41249683-41306124	0.26251	0.127245	0.326663	0.137727	0.146865	0.110982	0.479488	1.44518	0.289922	0.227138
CITED4	TSS15798	chr1:41326727-41328018	6.04722	3.36207	8.26165	12.0104	12.2145	14.3925	5.03759	32.7359	12.0276	6.35982
NFYC-AS1	TSS6036	chr1:41154751-41157933	0.595303	1.04699	0.890245	0.410653	0.817909	0.766599	0.652536	0.920828	1.17476	0.56594
NFYC	TSS12112,TSS21242,TSS25558,TSS3200	chr1:41157241-41237276	14.9406	24.3543	15.7591	6.68823	13.3371	13.878	21.3743	23.3782	17.1703	13.1498
MIR30E	TSS594	chr1:41220026-41220118	0	0	0	0	0	0	0	0	0	0
MIR30C1	TSS6134	chr1:41222955-41223044	0	0	0	0	0	0	0	0	0	0
CTPS1	TSS2463,TSS5303	chr1:41444970-41478237	18.9928	28.8022	16.7763	9.49634	15.1314	12.5698	19.52	17.6299	24.4488	10.6412
SMAP2	TSS19645,TSS29932,TSS723,TSS9031	chr1:40839377-40888998	111.995	62.6149	102.326	20.7401	61.6723	60.3015	103.628	75.1922	75.5195	111.005
EDN2	TSS4775	chr1:41944445-41950354	0.208351	0.0300504	0	0	0	0	0	0.0270149	0.0219842	0.0537442
FOXO6	TSS30800	chr1:41827602-41849263	0.303586	0.874713	0.1091	0.413526	0.718606	0.141767	0.116836	0.646973	0.188917	0.0504309
GUCA2B	TSS202	chr1:42619091-42621495	0	0	0	0	0	0	0	0	0	0
GUCA2A	TSS16921	chr1:42628361-42630395	0.0581245	0	0	0	0	0	0	0	0	0
HIVEP3	TSS13448,TSS25371,TSS3799	chr1:41972035-42501596	2.66054	8.84588	4.8434	0.962858	1.91962	5.95462	5.14237	3.59044	6.9809	1.93359
RIMKLA	TSS28068	chr1:42846467-42889900	0.00929475	0	0.000420829	0.0102225	0.0088913	0.0036537	0.00668972	0.00515059	0.0112541	0
ZMYND12	TSS15580	chr1:42896000-42921938	0.0167616	0.0415667	0.539563	0.0307426	0.0852563	0.326566	0.40614	0.0997564	0.384557	0.0989562
FOXJ3	TSS22997,TSS24204,TSS471,TSS8902	chr1:42642209-42801548	24.702	10.8131	9.73865	6.39018	7.34293	8.73635	10.5515	12.8481	10.7105	13.1247
PPCS	TSS24167,TSS5448	chr1:42922011-42939049	6.84113	19.0024	16.8038	3.30631	14.0694	15.1937	19.582	16.027	19.2066	7.4603
CCDC30	TSS16188	chr1:43000559-43120335	0.0164609	0.14308	0.251427	0.293756	0.296557	0.181753	0.22772	0.183221	0.089663	0.255274
PPIH	TSS30602	chr1:43124047-43142429	31.2984	29.1622	30.2151	12.3757	41.3628	27.7138	32.1863	22.2318	25.6734	21.206
SLFNL1-AS1	TSS23689	chr1:41480261-41509562	1.16407	2.2573	1.50878	0.759272	0.400499	0.992367	0.59908	1.27158	0.814692	1.2842
SLFNL1	TSS31052	chr1:41481268-41487427	0.791152	1.44241	1.05282	0.161624	0.865205	0.401765	1.36253	1.672	0.948222	0.579481
SCMH1	TSS2374,TSS24513,TSS6969,TSS8073	chr1:41492870-41707815	13.4493	36.4609	32.0203	17.1926	31.9413	27.2708	26.5532	32.1453	32.4666	18.7263
CLDN19	TSS30988	chr1:43198763-43205925	0.0288111	0.0222461	0.0291424	0	0.0195607	0.0282736	0.0103292	0.023962	0	0.015957
LOC100129924	TSS19033	chr1:43253660-43263901	0.0293551	0.0726347	0.126487	0.0430932	0.127629	0.0730389	0.101923	0.195868	0	0.162283
C1orf50	TSS22742	chr1:43232915-43241413	4.44059	6.78452	5.49023	2.1736	6.09135	5.77973	7.4314	6.52552	6.17438	2.55644
ZNF691	TSS13319	chr1:43312243-43318146	0.563916	3.317	2.74227	0.812979	2.36245	3.60535	3.02271	6.07216	4.9972	1.95938
P3H1	TSS4882	chr1:43212005-43232755	4.49257	19.5518	16.1668	6.60603	13.5917	16.5211	26.3494	15.426	12.7425	16.5086
LOC339539	TSS6602	chr1:43323292-43354463	0.107276	0.156961	0.138424	0.0321703	0.0498943	0.167441	0.172216	0.114966	0.0787769	0.102611
SVBP	TSS11376	chr1:43272722-43283059	21.5701	26.2102	22.2236	9.72779	19.8997	15.9265	24.5285	15.2759	13.4147	12.235
ERMAP	TSS18524,TSS2774	chr1:43282775-43310660	5.75599	3.62302	13.0724	10.3442	5.7523	6.06719	3.8405	8.96591	3.18422	4.09897
FAM183A	TSS13048	chr1:43613593-43622067	0	0	2.08453	0	0	0	0	0	0	0
TMEM125	TSS34076	chr1:43735664-43739673	0.0297346	0.184398	0.0804498	0.0436253	0	0.353022	0.0514817	1.74934	0.431501	0.098754
C1orf210	TSS25689,TSS29512	chr1:43747556-43751288	0.0582831	0.192623	0	0.0855259	0.0846478	0	0.0224407	0.15105	0.0352175	0.128998
TIE1	TSS17805	chr1:43766565-43788781	4.38696	3.79762	0.206622	3.78969	2.70813	6.92963	7.48667	8.04386	3.94502	1.17201
SLC2A1	TSS2042	chr1:43391045-43424847	37.6857	21.5128	118.31	39.9014	29.8232	33.2094	25.1757	42.0998	10.4232	22.268
SLC2A1-AS1	TSS29322	chr1:43424719-43449029	0.100264	0.282756	1.00063	0.367907	0.299973	0.319187	0.289873	0.167159	0.136211	0.332698
MPL	TSS27543	chr1:43803474-43820135	0.568999	0.215458	0.0451732	0.346031	0.151571	0.164066	0.159952	0.23854	0.138614	0.16912
EBNA1BP2	TSS25664,TSS27181	chr1:43629844-43638241	21.8285	29.1329	36.6391	9.24969	29.646	41.8409	35.7514	24.2003	25.0968	14.6191
CFAP57	TSS10056	chr1:43638000-43720029	0.0060383	0.0535102	0.0213982	0.0164463	0.00659612	0.00951335	0.0282198	0.0915532	0.0347288	0.0243202
MIR6733	TSS2118	chr1:43637322-43637383	0	0	0	0	0	0	0	0	0	0
CDC20	TSS4662	chr1:43824625-43828873	15.8005	18.1542	17.3078	11.8595	35.1282	12.9525	13.6189	26.2038	23.0458	8.42168
YBX1	TSS5557	chr1:43148065-43168020	392.479	275.441	370.439	170.475	419.988	207.835	304.477	213.68	249.609	203.544
MED8	TSS20100	chr1:43849578-43855483	6.8698	6.84222	5.03324	2.79543	6.48053	7.19127	6.53541	10.4818	8.87771	3.30761
ELOVL1	TSS10215,TSS5558	chr1:43829067-43833745	22.0312	32.5321	34.1134	13.7697	25.49	40.0197	36.8157	52.9035	36.5155	14.4043
MIR6734	TSS26546	chr1:43830318-43830386	0	0	0	0	0	0	0	0	0	0
PTPRF	TSS24081	chr1:43996546-44089343	0.729607	1.45232	2.38608	1.1837	0.691893	4.6926	0.493533	6.81032	15.2293	0.36635
KDM4A	TSS30238	chr1:44115796-44171189	6.05237	10.0267	7.25729	2.15322	7.33546	6.2532	10.7336	13.4963	12.6463	5.16125
KDM4A-AS1	TSS16708	chr1:44165408-44173012	0.329784	0.919356	0.672042	0.48591	0.380823	0.220759	0.380145	0.309244	0.566821	0.174423
SZT2	TSS15477	chr1:43855555-43919918	4.22314	6.68246	6.57408	1.81707	4.88141	5.6488	6.18174	8.66803	6.59887	3.93289
HYI	TSS31323	chr1:43916673-43919660	16.8632	12.733	8.06623	5.64376	16.7689	15.9263	9.68879	16.8972	10.8427	6.62542
MIR6735	TSS17691	chr1:43914209-43914282	0	0	0	0	0	0	0	0	0	0
ARTN	TSS8210	chr1:44398991-44402912	0.883658	7.70479	3.31832	1.89314	0.665581	2.93029	2.22438	8.07459	12.7007	1.66532
IPO13	TSS23420	chr1:44412477-44433694	2.56403	11.5848	7.21667	2.92588	7.94176	8.61231	9.40493	9.29891	10.719	3.65305
DPH2	TSS22282	chr1:44435652-44439043	6.21804	12.136	12.37	3.27817	10.837	16.3027	14.5292	12.4602	14.8922	4.72085
ST3GAL3	TSS13928	chr1:44173203-44396837	3.66537	29.3494	10.3095	5.89394	7.49799	10.1291	11.0295	11.3189	32.1196	4.58704
LOC101929592	TSS4128	chr1:44175075-44193014	0.0812841	0	0	0	0	0	0	0	0	0.0895406
MIR6079	TSS29030	chr1:44304293-44304355	0	0	0	0	0	0	0	0	0	0
KLF17	TSS5057	chr1:44584521-44600809	0.0244419	0.00393435	0.00294548	0.0259584	0.0533756	0.000803164	0	0.00903612	0.0234309	0.00194154
CCDC24	TSS31043	chr1:44457279-44462198	2.92299	17.5855	6.47984	4.10282	13.2876	6.89556	7.718	9.04475	7.43829	12.0896
SLC6A9	TSS20926,TSS25462	chr1:44462154-44497164	2.71209	1.40606	10.6672	6.9076	2.24993	6.44057	1.26007	6.83131	1.56662	1.85738
ATP6V0B	TSS5465	chr1:44440319-44443972	61.3297	99.3417	87.303	31.3864	74.9366	93.4032	72.7345	67.8356	76.0714	85.4724
B4GALT2	TSS17525,TSS32019,TSS34031	chr1:44444873-44456843	6.34793	11.5324	16.064	3.90701	8.88013	20.1944	11.5274	12.5003	15.7791	2.52541
DMAP1	TSS9103	chr1:44679124-44686351	24.807	42.2802	30.9883	13.762	30.9106	45.1853	38.7674	31.2873	33.1051	36.1949
TMEM53	TSS21215	chr1:45118918-45140280	0.517271	2.17174	1.13705	0.894205	1.13949	1.63117	1.47656	1.6639	1.7011	0.552142
ERI3	TSS2044	chr1:44686741-44820951	16.8327	28.2128	29.2155	10.22	31.2536	34.3686	27.9041	17.6732	23.6282	20.8728
ERI3-IT1	TSS4822	chr1:44688266-44709955	0.238911	0.437986	0.406426	0.104854	0.568076	0.426941	0.195099	0.240864	0.236009	0.420592
RNF220	TSS28827	chr1:44870959-45117396	27.0262	30.6797	26.5507	8.63367	20.3442	27.0107	45.8303	27.7485	32.3781	17.8968
MIR5584	TSS28683	chr1:45011164-45011224	0	0	0	0	0	0	0	0	0	0
C1orf228	TSS23911	chr1:45140393-45191263	54.9587	193.706	104.177	22.9432	78.4452	14.1471	71.079	51.6159	90.4101	121.857
KIF2C	TSS5517,TSS6421	chr1:45205489-45233438	13.7421	6.51204	7.03622	5.70151	10.6992	6.01498	6.14933	8.77309	8.32874	5.1017
BEST4	TSS4622	chr1:45249256-45253426	0.599423	0.154952	0.162304	0.0549601	0.190718	0.236917	0.244934	0.0900763	0.124632	0.235073
BTBD19	TSS12174	chr1:45274153-45279801	0.907303	0.827743	0.444319	0.376775	0.447744	1.87211	1.51816	2.43301	2.34377	0.303167
PTCH2	TSS8686	chr1:45285515-45308616	0.585615	0.304418	0.410165	0.317142	0.375506	0.570186	0.167229	0.850701	0.47406	0.4096
PLK3	TSS4968	chr1:45266035-45271667	24.8269	13.9427	13.335	5.92851	12.2384	19.9443	9.60295	13.9341	9.47728	13.9205
TCTEX1D4	TSS22655	chr1:45271581-45272957	0.850645	0.459338	0.65986	0.192057	1.04482	0.346568	0.226874	0.290791	0.237159	0.337846
EIF2B3	TSS29750	chr1:45316193-45452394	4.34914	9.09519	6.72778	5.24048	9.40508	13.3798	10.059	10.4651	8.81147	4.63098
HECTD3	TSS14440	chr1:45468219-45477027	9.61749	13.3372	14.5034	3.69205	9.42056	9.13394	18.3173	13.4225	11.1349	4.90532
ZSWIM5	TSS8861	chr1:45482075-45672250	0.12996	0.0891262	0.0328529	0.0780066	0.0419073	0.110662	0.0121041	0.0488095	0.0335438	0.0424939
LINC01144	TSS28184	chr1:45769581-45771291	0.311916	0.657591	0.793097	0.251703	0.969095	0.740931	0.70215	0.536716	0.876909	0.207173
HPDL	TSS8192	chr1:45792544-45794346	2.85617	2.77563	2.70878	1.44721	2.26343	3.89174	2.51496	3.98749	3.24487	0.700854
CCDC163P	TSS27737	chr1:45959597-45965751	0.231347	0.328542	0.365014	0.165905	0.419683	0.913608	0.838224	0.895755	1.29509	0.199239
UROD	TSS33694	chr1:45477804-45481341	51.6025	51.6619	81.7786	58.5469	58.1012	74.0953	51.207	58.3753	45.0494	34.2536
MUTYH	TSS8146,TSS8150,TSS8202,TSS8600	chr1:45794913-45806142	6.52098	16.0714	13.6503	7.21429	15.8775	12.5643	16.4168	14.5252	14.0164	10.327
TESK2	TSS27424	chr1:45809554-45956840	2.192	4.93054	3.35549	2.93135	2.60762	2.1714	4.72264	4.24082	4.73123	3.16293
TOE1	TSS9332	chr1:45805341-45809650	12.0935	10.2357	8.55533	3.6123	8.73057	10.5748	7.617	6.85423	9.20695	6.74193
RPS8	TSS4152	chr1:45241245-45244412	717.264	1493.66	1603.16	707.193	1541.19	1796.6	1468.22	1366.38	1489.83	778.104
SNORD55	TSS17730	chr1:45241536-45241610	0	0	0	0	0	0	38781.2	0	0	0
SNORD46	TSS13543	chr1:45242163-45242261	19.8181	50.1332	18.4255	49.4511	19.413	49.8111	0	0	17.0685	0
SNORD38A	TSS25858	chr1:45243513-45243584	0	0	0	0	0	0	0	0	0	0
SNORD38B	TSS44	chr1:45244061-45244130	0	0	0	0	0	0	0	0	0	0
CCDC17	TSS29753	chr1:46085715-46089731	0.370189	0.814436	0.926816	0.223486	0.447523	0.629686	0.648922	1.06632	0.556767	1.25885
AKR1A1	TSS21400	chr1:46016454-46035723	29.2413	104.214	76.2546	25.6845	89.7689	71.4317	83.6673	82.7288	89.2487	41.2521
GPBP1L1	TSS17782	chr1:46092975-46152302	18.4394	14.7845	15.7152	7.78986	12.6926	11.2756	16.8967	28.7473	14.634	12.9648
RPS15AP10	TSS32928	chr1:46111451-46112357	1.24912	1.30226	1.20692	1.14294	0.542322	0.910359	0.942373	1.23927	0.776615	1.91335
TMEM69	TSS23891	chr1:46153846-46160108	2.69791	9.80383	9.91502	4.67572	10.3144	9.79585	12.6204	13.8714	15.2007	3.56053
IPP	TSS24130	chr1:46159997-46216485	0.998724	0.310692	0.454996	0.172031	0.397569	1.21544	0.358912	0.758307	0.551993	0.138822
MAST2	TSS27466	chr1:46269284-46501796	4.88479	4.96284	3.11496	3.14352	1.72175	7.60743	5.39463	9.04125	4.3295	1.55104
MMACHC	TSS5116	chr1:45965855-45976739	0.323603	0.937473	0.701758	0.474665	1.36403	0.884171	1.10897	1.68504	1.8196	0.179217
PRDX1	TSS25506,TSS5214	chr1:45976706-45988562	86.8801	467.022	283.409	151.521	361.348	694.655	374.814	626	382.111	133.861
PIK3R3	TSS10305,TSS25711,TSS6789,TSS8445	chr1:46505811-46642167	0.631728	2.47808	1.3786	0.964868	0.852101	0.872316	2.3065	0.672859	1.62167	0.842304
LOC101929626	TSS3596	chr1:46599042-46604752	0	0.147318	0.126665	0	0	0	0.426639	0	0.216062	0
TSPAN1	TSS16865	chr1:46640748-46651634	0.00235073	0.0612107	0	0.00160958	0	0	0.0759956	0.0182694	0.0149212	0.0204911
NASP	TSS1715	chr1:46049659-46084578	84.1703	45.3797	45.3251	45.0131	61.2888	41.7116	51.0201	41.1867	55.2385	34.6152
POMGNT1	TSS10790,TSS20759,TSS2648	chr1:46654352-46685977	4.12607	16.5803	12.9035	3.89194	13.1939	21.2203	20.7876	15.0011	19.6578	7.48679
LURAP1	TSS3074	chr1:46669005-46686928	0.217546	0.462872	0.292411	0.419981	0.348258	0.784967	1.16234	0.652256	1.24537	0.158902
RAD54L	TSS15520	chr1:46713366-46744145	3.70572	5.45394	4.43386	3.09103	6.54533	3.58097	3.2554	5.58202	4.99951	7.31382
LRRC41	TSS25290	chr1:46744071-46769038	10.2875	27.4659	20.9107	7.54395	19.8438	27.9561	28.9617	24.4459	27.6359	13.0638
FAAHP1	TSS17490	chr1:46899498-46911374	0.130987	0.189309	0.259309	0.0640769	0.190138	0.208131	0.0756933	0.194036	0.039562	0.144921
FAAH	TSS28976	chr1:46859938-46879520	1.99911	2.83708	7.09993	2.87773	2.1535	3.20991	8.94471	4.67946	8.18841	3.18204
LINC01398	TSS11419	chr1:46912344-46915376	0.0249368	0.0926247	0	0	0	0.03969	0	0.0277158	0.0075284	0.0275822
DMBX1	TSS3438	chr1:46972667-46979886	0	0	0.00965216	0.0130569	0.00971793	0	0	0.00987362	0.024291	0
UQCRH	TSS991	chr1:46769284-46782449	175.193	182.932	200.252	103.698	191.885	199.352	192.785	160.252	154.528	103.168
NSUN4	TSS12292,TSS21273	chr1:46805848-46830824	4.1169	4.52024	4.1845	2.63286	3.67111	4.83649	4.95323	5.55254	5.36116	3.48599
MOB3C	TSS2645,TSS28520	chr1:47073386-47082563	2.18004	4.31432	6.21036	1.66671	3.95708	5.10455	7.45748	7.69401	5.3859	2.52642
TEX38	TSS24760	chr1:47137504-47139256	0.0789147	0.0551622	0.0847331	0.0579445	0.0855914	0.111875	0.080994	0	0.0403771	0
CYP4B1	TSS30748	chr1:47264669-47285021	0	0	0	0.0177649	0	0	0	0	0	0
CYP4Z2P	TSS25817	chr1:47308766-47366147	0	0	0	0	0	0	0	0	0	0.00508942
ATPAF1	TSS25729,TSS3941	chr1:47100710-47134099	9.46069	8.18678	11.7652	5.48717	8.87476	10.9751	15.0886	10.7199	10.0993	3.9295
CYP4A11	TSS8790	chr1:47394845-47407156	0	0	0	0	0	0.0159605	0	0	0	0
EFCAB14-AS1	TSS28410	chr1:47139707-47157769	3.27502e-10	0.0873394	0.151183	0	0	0.116066	0	0	0.318027	0.0783236
EFCAB14	TSS11886	chr1:47140830-47184736	5.36191	7.6058	8.54835	2.03057	4.419	11.7367	11.5128	12.1753	10.2913	3.05975
CYP4X1	TSS9004	chr1:47489239-47516423	0	0	0	0.113006	0	0.0869242	0	0	0.0299608	0
CYP4Z1	TSS6763	chr1:47533159-47583992	0	0	0	0.0203019	0	0.0218936	0	0	0	0.00383027
CYP4A22	TSS12544	chr1:47603096-47614526	0.00530787	0	0	0.010285	0	0	0.0161727	0.0116679	0	0
LINC00853	TSS32085	chr1:47644921-47646011	0	0.0594158	0.103184	0.353921	0.104323	0.155331	0	0.107419	0.195732	0.31911
PDZK1IP1	TSS30050	chr1:47649260-47655771	2.73148	1.38345	36.8106	17.6843	4.03902	3.3142	1.48642	15.3961	1.01226	6.83852
MKNK1-AS1	TSS2953	chr1:47004367-47035927	0.0424488	0.0920538	0.0690358	0.0776101	0.0580628	0.0835591	0.0856653	0.0940744	0.0674204	0.164721
MKNK1	TSS21231	chr1:47023078-47069966	6.04502	20.6744	14.1999	8.35188	16.4639	19.9825	21.88	13.7811	12.9237	15.0471
KNCN	TSS20459	chr1:47011315-47016887	0	0	0	0	0.0118212	0.0171108	0	0	0	0
TAL1	TSS10567,TSS22312,TSS5817	chr1:47681961-47698007	7.55705	0.888596	9.80813	10.2097	3.00608	4.07834	1.2717	7.6709	1.74517	2.7088
STIL	TSS8930	chr1:47715810-47779819	4.3188	1.31753	2.15365	1.92836	1.57037	1.0529	1.21075	2.18197	1.50607	1.34327
TRABD2B	TSS24009	chr1:48226199-48462562	0.00352104	0.00145859	0.000956142	0.123926	0.0269387	0.00369328	0.0223059	0.00390288	0.147138	0.00260126
SKINTL	TSS12619	chr1:48567386-48648100	0	0	0	0	0	0.0051578	0.00258282	0.0052152	0.00563201	0
SLC5A9	TSS1737	chr1:48688356-48714316	0	0.00987671	0.00122883	0	0.00166134	0.0125444	0.00916871	0.0176461	0	0
LINC01389	TSS2130	chr1:47846467-47902989	0.103369	0	0.0494084	0.0505922	0	0	0.0798325	0.0383423	0.0311651	0.114239
FOXD2	TSS29773	chr1:47901688-47906363	0.321384	0.166363	0.337252	0.102124	0.0936331	0.0759233	0.228354	0.279116	0.179994	0.0771524
FOXE3	TSS10239	chr1:47881743-47883724	0	0.0164709	0.0287506	0.0194769	0.00074257	0.0209981	0	0.014734	0	0.0146996
FOXD2-AS1	TSS5903	chr1:47897806-47900313	2.51371	2.36574	3.01474	0.52892	0.775801	0.666992	1.9485	2.20581	1.35573	0.821491
SPATA6	TSS13920	chr1:48761043-48937880	0.0814798	0.148478	0.0305217	0.0886273	0.205516	0.0660782	0.561112	0.0832843	0.0781411	0.0353352
ELAVL4	TSS27890,TSS31076,TSS31462,TSS32580,TSS5860	chr1:50513685-50669457	0	0	0	0.0278607	0	0.0104898	0.00767072	0	0	0
DMRTA2	TSS14467	chr1:50883222-50889119	0.0082727	0.00205447	0.0179441	0.0242683	0	0	0	0	0.0150204	0
AGBL4	TSS30521	chr1:48998526-50489626	0.0919891	0.115337	0.0774612	0.382035	0.234577	0.0952506	0.34709	0.0388835	0.0614071	0.0569848
BEND5	TSS7296	chr1:49193194-49242641	3.6595	9.70408	9.54498	2.66334	11.8687	6.64859	14.7043	8.26953	10.5878	5.02247
LOC101929721	TSS16104	chr1:49723082-49734966	0	0	0	0	0	0	0	0	0	0
AGBL4-IT1	TSS26927	chr1:49839872-49937757	0	0.00492373	0	0	0	0	0	0	0	0
CMPK1	TSS10823	chr1:47799468-47844511	25.7755	34.3295	38.6514	17.6145	29.2663	36.1899	40.2939	33.2179	34.0816	21.2702
FAF1	TSS725	chr1:50906934-51425936	20.0784	19.4669	19.0861	12.9693	19.3718	15.1235	22.1002	14.6821	14.287	8.28625
MIR4421	TSS31652	chr1:51525508-51525577	0	0	0	0	0	0	0	0	0	0
MIR6500	TSS32581	chr1:51525689-51525775	0	0	0	0	0	0	0	0	0	0
C1orf185	TSS876	chr1:51567905-51613754	0	0	0	0.00944485	0	0	0	0	0	0
CDKN2C	TSS15159,TSS24622	chr1:51434366-51440309	28.4303	19.9916	25.8988	22.8561	15.5321	5.93072	36.3139	8.71466	8.29293	7.73906
TTC39A	TSS18113,TSS26871,TSS5237,TSS6904,TSS9508	chr1:51752929-51810788	0.0322495	0.059987	0.331181	0.425887	0.123003	0.154116	0.0557807	0.268444	0.0549047	0.319591
TTC39A-AS1	TSS393	chr1:51795325-51796953	0	0	0	0	0	0	0	0	0	0
RNF11	TSS18751	chr1:51701944-51739119	33.2976	12.7403	17.1835	15.1374	22.2856	11.9194	14.3849	12.7831	11.6625	23.7888
EPS15	TSS23161,TSS3309	chr1:51819934-51984995	6.40603	8.56333	7.39288	4.42964	5.96195	9.37887	12.3429	13.5922	11.5262	5.78949
RAB3B	TSS28871	chr1:52373627-52456436	1.51507	0.206472	0.0911862	0.112553	0.0632436	0.452661	0.057091	0.319534	0.0184957	0.397339
ZFYVE9	TSS28294	chr1:52607765-52812358	0.580121	1.29344	0.530649	0.835816	1.18064	2.28717	1.19761	3.23489	2.36824	0.478851
TXNDC12	TSS4274	chr1:52485803-52521843	12.0704	12.264	10.6702	5.55627	12.6235	16.5081	12.0379	10.7868	11.1411	8.32
KTI12	TSS21876	chr1:52497776-52499472	14.8784	7.07744	9.94377	3.8681	11.6344	14.1624	13.0805	11.2432	8.03335	6.19171
TXNDC12-AS1	TSS30199	chr1:52516589-52518355	0.103738	0	0	0	0	0	0.121939	0	0	0
BTF3L4	TSS32139	chr1:52521856-52556388	6.50652	6.43526	6.23985	2.65264	4.3832	4.92651	6.46185	4.48633	4.95927	2.47882
CC2D1B	TSS7301	chr1:52816264-52831877	5.34964	6.75208	5.48536	2.26708	4.68457	5.12316	7.39559	10.0764	5.65661	4.99737
ORC1	TSS19555	chr1:52838500-52870143	18.7929	3.77385	5.81004	5.28163	7.49226	3.7264	3.73347	4.22531	4.35651	4.74543
PRPF38A	TSS357	chr1:52870218-52883992	15.0221	19.5097	16.682	7.54758	17.2251	14.9371	22.5103	18.6178	17.6135	9.97891
FAM159A	TSS7255	chr1:53099065-53122737	1.53323	1.99331	6.32534	0.533935	4.8616	1.22747	7.64197	1.45007	0.445826	1.53603
GPX7	TSS21104	chr1:53068042-53074723	14.5133	31.3749	28.163	9.42234	23.5738	27.0773	40.2699	20.0946	19.8668	13.8553
COA7	TSS13800	chr1:53152013-53164038	4.98632	4.93593	4.68598	1.08908	2.51056	5.98538	4.76901	6.63164	4.86463	1.24676
ZCCHC11	TSS4027	chr1:52888947-53018762	8.99131	9.76352	9.44943	4.16104	5.34589	7.30607	9.10349	7.39076	6.24061	7.27182
OSBPL9	TSS32583,TSS4013	chr1:52082545-52254891	9.30981	11.5126	8.49648	4.71377	9.04736	12.0574	17.4731	9.18848	11.0939	7.55829
NRD1	TSS15140,TSS23273	chr1:52254865-52344609	15.4099	28.5834	29.49	15.3854	26.7564	30.8784	31.109	26.148	22.2894	14.7205
MIR761	TSS15559	chr1:52302015-52302074	0	0	0	0	0	0	0	0	0	0
ZYG11A	TSS22094	chr1:53308182-53360247	0.0576204	0.0044702	0	0.0331855	0.00786201	0	0.0165954	0	0.00653644	0
ZYG11B	TSS27919	chr1:53192130-53293013	1.73018	1.87075	1.89589	0.975921	1.06995	2.50072	2.6955	2.81266	2.11369	1.55592
ECHDC2	TSS16264	chr1:53361581-53387446	5.71396	3.28601	1.72779	0.613033	7.30699	1.09919	13.6551	1.31473	0.665471	1.48591
SLC1A7	TSS24648	chr1:53552850-53608304	0.0310106	0.345258	0.0483238	0.0608737	0.0293313	0.0421914	0.065073	0.0509167	0.0188781	0.036527
PODN	TSS25370,TSS7166	chr1:53527723-53551174	0.124821	0.0929883	0.0709877	1.81954	0.201691	0.0351187	0.157392	0.129204	0.42394	0.0103596
CPT2	TSS24280	chr1:53662100-53679869	2.87635	2.10819	2.69497	0.785762	2.10122	3.46541	5.11983	3.87801	3.98546	1.56568
C1orf123	TSS29445	chr1:53679771-53686311	8.6214	29.718	24.2064	10.4825	24.001	38.3353	30.3634	26.7288	26.0455	14.5904
LOC105378732	TSS8385	chr1:53793904-53802181	0	0.437732	0.0632474	0	0.0640156	0	0.137967	0.231593	0.213705	0
SLC25A3P1	TSS1171	chr1:53904042-53905693	0	0	0.0339917	0	0	0	0.0365618	0.00878153	0	0
DMRTB1	TSS23050	chr1:53925071-53933160	0	0	0	0.0202787	0.00125617	0	0	0	0	0
GLIS1	TSS18753	chr1:53971905-54199877	0.0338871	0.00923076	0.039484	0.146893	0.0331283	0.00130609	0.0139961	0.113607	0.0495835	0.000504189
SCP2	TSS16337,TSS19905	chr1:53392900-53517289	18.8205	26.3646	25.2956	9.71455	16.9868	25.466	38.5898	19.3902	21.1612	10.8454
MIR1273F	TSS2594	chr1:53394345-53394444	0	0	0	0	0	0	0	0	0	0
MIR5095	TSS16419	chr1:53400601-53400689	0	0	0	0	0	0	0	0	0	0
MIR1273G	TSS6403	chr1:53405985-53406085	0	0	0	0	0	0	0	0	0	0
DIO1	TSS7952	chr1:54359860-54376759	0.0966875	0.0399614	0.034828	0.0236013	0.0175349	0.0510481	0.0372058	0.0357395	0.0145872	0.0178073
NDC1	TSS24763	chr1:54231133-54304225	2.23688	3.39616	3.92127	1.31617	2.3219	4.52139	3.98825	5.10585	4.00456	1.59678
HSPB11	TSS20419	chr1:54387233-54411288	24.7756	23.8824	16.781	14.232	13.7534	22.2182	24.2107	14.9262	12.0418	12.224
YIPF1	TSS14494	chr1:54317391-54355487	3.99789	5.40952	4.69385	2.38683	5.3288	6.26122	8.36951	6.36635	6.24564	4.38913
LRRC42	TSS22018	chr1:54411998-54433841	8.78646	8.87523	5.33781	3.08552	4.0658	5.73352	6.61053	6.05893	4.89167	2.87223
MAGOH	TSS11347	chr1:53692563-53704282	67.9609	52.6376	57.6701	23.5954	54.3743	54.7864	65.1937	38.6302	46.6335	29.0455
LRP8	TSS29530	chr1:53708040-53793821	2.30678	2.63956	1.93463	1.15365	1.63466	1.81812	2.05683	1.85841	1.33729	1.15897
LOC100507564	TSS14632	chr1:53704281-53708455	0.0319827	0.280003	0.15148	0.0449787	0.0279534	0.315144	0.263218	0.0590969	0.0442454	1.20258e-146
LDLRAD1	TSS21063	chr1:54472970-54483859	0	0	0	0.0409414	0.0135293	0	0	0	0	0
CDCP2	TSS4578	chr1:54604667-54618679	0	0.0166717	0	0.0197151	0	0	0	0.0447432	0	0.044637
CYB5RL	TSS2240	chr1:54638026-54665746	0.523363	0.778579	1.18229	0.620404	1.35977	2.16437	1.25191	2.19964	1.36376	0.603613
ACOT11	TSS33762	chr1:55013806-55100417	0.0260658	0.0968715	0.00868186	0.023481	0.0735445	0.0757471	0.376753	0.11089	0.0848076	0.00886672
FAM151A	TSS2099	chr1:55074849-55089200	0	0	0	0	1.11778e-28	0	0.0201039	0.022231	1.44064e-12	0
SSBP3	TSS1703	chr1:54691103-54872068	5.77034	9.53445	4.93828	4.0451	2.31344	7.11423	3.16238	6.15223	3.86861	1.47296
SSBP3-AS1	TSS7835	chr1:54702115-54704736	0.343877	0.853767	0.181056	0.100884	0.139412	0.403283	0.283249	0.446867	0.10701	0.163226
MRPL37	TSS16062	chr1:54665839-54684056	40.6134	32.8107	38.9939	20.7092	49.5857	39.5202	41.1751	37.9734	34.313	17.2742
PARS2	TSS7418	chr1:55222570-55230226	0.0977564	0.310069	0.176554	0.0478002	0.177794	0.549029	0.701564	3.37424	0.80828	0.132318
TTC22	TSS26211	chr1:55246751-55266941	0.571348	0.335238	0.230257	0.0194984	0.0869759	0.119598	0.0613454	0.283571	0.120572	0.0441471
C1orf177	TSS15842	chr1:55271735-55307937	0.0313505	0.103681	0.0508814	0	0.022783	0.0496492	0	0.0174001	0	0.0173509
TMEM61	TSS13460	chr1:55446336-55457966	0	0	0.0122478	0.0333018	0.135845	0.0206125	0	0.063032	0.0734209	0.0502066
DHCR24	TSS4715	chr1:55315299-55352921	1.06089	0.174747	0.260831	0.146137	0.147268	0.863337	0.168852	0.514706	0.180977	0.0389635
MROH7	TSS1126	chr1:55107412-55175940	0.017708	0.0146881	2.99193e-14	0.0368436	1.66379e-19	0.0279877	0.193508	0.0650062	0.0107786	0
MROH7-TTC4	TSS1126	chr1:55107412-55208328	9.41151e-05	5.43717e-05	0.000363017	7.00097e-29	0.0124728	5.87533e-05	7.96236e-07	3.05853e-08	1.26828e-44	1.062e-56
TTC4	TSS7590	chr1:55181494-55208328	3.45248	6.07937	4.36944	1.70747	4.02798	5.8435	6.84819	7.13814	7.06835	4.55914
BSND	TSS28846	chr1:55464616-55474465	0	0	0	0	0	0	0	0	0	0
PCSK9	TSS6262,TSS6900	chr1:55505148-55530526	0.0533217	0	0	0.0025375	0	0.013649	0	0.00755387	0.00785336	0
TMEM59	TSS24464,TSS5768	chr1:54492353-54519246	48.811	47.1456	39.8535	21.3675	31.929	45.9387	45.3594	58.548	43.7013	28.6635
TCEANC2	TSS29386	chr1:54519244-54578192	0.292482	2.11099	1.76387	0.720235	1.61302	2.0677	2.94664	2.13894	1.99212	0.607815
MIR4781	TSS3012	chr1:54519751-54519827	0	0	0	0	0	0	0	0	0	0
MIR4422	TSS16508	chr1:55691313-55691396	0	0	0	0	0	0	0	0	0	0
LOC100507634	TSS21408	chr1:55681080-55683128	1.07564	1.20749	1.76118	0.657503	2.38852	0.425212	0.679642	0.49737	1.62646	1.19102
PPAP2B	TSS21446	chr1:56960418-57045257	0.660618	0.133551	0.0454325	3.49724	0.286399	0.30434	0.425025	0.18742	4.39373	0.0255281
C8A	TSS33064	chr1:57320442-57383894	0	0	0.0117387	0	0	0	0	0	0	0
C1orf168	TSS4325	chr1:57184476-57285369	0.0073279	0.00234412	0.00794982	0.0153542	0.00347733	0.0167795	0.0381932	0.0241859	0.0153661	0.00135297
PRKAA2	TSS10198	chr1:57110989-57181008	0.000877101	0.00109018	0.00714739	0.00643108	0.00383531	0.00137935	0.0030303	0.00291633	0.000796895	0.0019441
C8B	TSS13185	chr1:57394882-57431813	0	0	0	0.0177135	0	0	0	0	0	0
USP24	TSS3071	chr1:55532031-55681039	9.79202	7.05158	6.34105	2.83297	3.64435	5.11828	6.31593	10.0091	6.17684	5.72035
DAB1	TSS23940	chr1:57463578-58716211	0.0207091	0.0522585	0.0149903	0.0341977	0.0101782	0.0197187	0.0170843	0.0269711	0.0760468	0.013279
DAB1-AS1	TSS30293	chr1:58326214-58328786	0	0	0	0	0	0	0	0	0	0
TACSTD2	TSS10572	chr1:59041094-59043166	0.113802	0.141202	0.0136943	0.05565	0.0137932	0.0799697	0	0.589345	0.114721	0.0280022
OMA1	TSS442	chr1:58946390-59012471	1.09022	2.29358	1.75576	0.939668	2.77927	2.91035	5.58278	3.41821	2.15104	1.14671
MYSM1	TSS29623	chr1:59120410-59165747	5.02947	3.63033	3.77007	2.38229	3.58202	3.87575	4.32789	5.30901	4.0884	3.49955
LINC01135	TSS5006	chr1:59250822-59365384	0	0	0.162439	0	0.277578	0.0924117	0	0.0644263	0	0
HSD52	TSS32808	chr1:59597607-59612479	0.0273627	0	0.00491572	0	0	0	0	0.0304214	0	0.030259
LINC01358	TSS25634	chr1:59486147-59553919	1.04497	0.855486	0.821937	0.113918	1.24995	0.253788	1.26634	0.693437	0.162506	0.682268
LOC101926944	TSS6439	chr1:60238466-60254501	0.16376	0	0	0	0.141348	0	0	0	0	0.07222
HOOK1	TSS9257	chr1:60280532-60342050	0.368428	0.0316508	0.106033	0.193001	0.0881452	0.173732	0.205399	0.169419	0.162602	0.0517456
CYP2J2	TSS1088	chr1:60358979-60392423	0.0712283	0.00589024	0.154203	0.0418001	0.238193	0.0225432	0.0986468	0.100142	0.00430724	0.0157717
C1orf87	TSS3832	chr1:60456065-60539442	0	0	0	0.0189869	0	0	0	0	0	0
LOC101926964	TSS22480	chr1:61125302-61291256	0.00442824	0.497383	0.0159942	0	0	0.0262333	0.00744871	0.0122828	0.0120555	0
FGGY	TSS13316,TSS171,TSS30511,TSS5671	chr1:59762624-60228402	1.08203	2.02233	3.08395	1.34549	4.03821	4.94256	4.66411	3.29897	2.23499	0.938493
MIR4711	TSS6166	chr1:60198898-60198968	0	0	0	0	0	0	0	0	0	0
NFIA-AS2	TSS7308	chr1:61405915-61436448	0.152405	1.40252	0.0705311	0.319519	0.191321	0.484312	0.0251627	0.266077	0.078911	0.315158
MGC34796	TSS25825	chr1:62119913-62121800	0.0139984	0.0173647	0	0.0821481	0	0	0	0.0155369	0.0253957	0.0464946
TM2D1	TSS22516	chr1:62146718-62191095	1.94738	3.94566	4.8076	2.27767	2.82792	7.50515	7.33753	6.883	4.92497	1.8029
NFIA	TSS16869,TSS3459,TSS6028	chr1:61542945-61928460	1.03659	0.213603	0.463575	0.772584	0.356209	0.5763	0.228604	0.413583	0.24635	0.171354
NFIA-AS1	TSS6582	chr1:61714616-61719190	0	0	0	0	0	0	0	0	0	0
L1TD1	TSS17532	chr1:62660473-62678001	0.0348866	0.0242278	0.0164623	0.000949971	0.0153408	0	0.00149606	0.00333089	0.00216998	0.00182705
KANK4	TSS15749	chr1:62701836-62785083	0.000349893	0	0	0.0333539	0.00497039	0	0	0	0	0
INADL	TSS30837	chr1:62208148-62629591	0.577177	0.109643	0.136804	0.0651334	0.35185	0.278416	0.755948	0.215632	0.134639	0.0945337
MIR3116-1	TSS11413	chr1:62544457-62544531	0	0	0	0	0	0	0	0	0	0
MIR3116-2	TSS14568	chr1:62544460-62544528	0	0	0	0	0	0	0	0	0	0
ATG4C	TSS26327	chr1:63249776-63330941	0.467867	3.43707	2.52855	1.25771	3.31452	5.6844	4.384	3.7874	4.73395	1.31345
USP1	TSS11230,TSS6576	chr1:62901974-62917475	38.3749	12.3738	14.0111	15.4862	11.2563	10.4054	13.6463	11.5203	11.3996	7.86302
LINC00466	TSS27905	chr1:63624753-63782901	0.0170242	0.00102006	0	0	0.0030977	0	0.00528879	0	0.0143219	0
DOCK7	TSS25063	chr1:62920396-63154039	1.36571	1.82797	1.57833	1.05769	1.60586	2.22669	2.55232	2.29756	2.03191	1.17992
ANGPTL3	TSS29212	chr1:63063157-63071976	0.0530658	0.00153675	0.00939505	0.012708	0.0189177	0	0.0119864	0	0.00786483	0.0303892
MIR6068	TSS33418	chr1:63792595-63792655	0	0	0	0	0	0	0	0	0	0
FOXD3-AS1	TSS27538,TSS31251,TSS3138	chr1:63786554-63790112	0	0	0	0	0	0	0	0.0814208	0	0
FOXD3	TSS26556	chr1:63788729-63790797	0.0126711	0	0.0164674	0.0185889	0	0	0	0.0140615	0	0.0140304
ALG6	TSS30821	chr1:63833260-63904233	0.680295	1.15971	1.22707	0.497062	1.25519	2.0721	1.7622	2.14086	1.30198	0.74249
ITGB3BP	TSS13293	chr1:63906440-63988944	4.48146	7.20765	7.60521	6.03925	4.84362	8.87389	9.37419	4.83885	6.24747	4.81604
EFCAB7	TSS3542	chr1:63988971-64038364	0.668629	1.69993	1.20372	0.790986	1.45931	1.77154	2.04611	1.45971	1.954	0.871853
DLEU2L	TSS31679	chr1:64014650-64016307	0.355247	0.380442	0.395948	0.21323	0.293352	0.255791	0.304498	0.259944	0.328246	0.357487
PGM1	TSS18895,TSS22730,TSS27411	chr1:64058946-64125916	3.94881	5.42264	6.51261	2.781	3.49241	3.53435	9.12819	3.15751	5.3332	3.05158
UBE2U	TSS8042	chr1:64669489-64710027	0	0	0	0.15141	0	0	0	0	0	0
ROR1	TSS22228	chr1:64239689-64647179	0.0157416	0.091662	0.100734	0.0838335	0.0403771	0.0770467	0.0462981	0.0323286	0.0688386	0.018403
ROR1-AS1	TSS12364,TSS7253	chr1:64560124-64579474	0	0	0	0	0	0.0197123	0	0	0.0341618	0
CACHD1	TSS1211,TSS21486	chr1:64936475-65158741	0.388182	0.175064	0.0110022	0.31737	0.615503	0.112426	0.178173	0.242041	0.75328	0.421041
MIR4794	TSS4782	chr1:65045529-65045604	0	0	0	0	0	0	0	0	0	0
LINC01359	TSS20480	chr1:65445259-65468159	0.00525841	0.0325452	0	0.0155927	0.0571933	0.0169203	0.060824	0.0116908	0.0476161	0.0630017
MIR3671	TSS9184	chr1:65523437-65523525	0	0	0	0	0	0	0	0	0	0
MIR101-1	TSS26309	chr1:65524116-65524191	0	0	0	0	0	0	0	0	0	0
AK4	TSS17439,TSS19498,TSS8023	chr1:65613231-65697828	0.512576	1.1936	0.0293878	0.795241	0.132506	0.21377	0.0878067	0.383239	0.055396	0.0969015
DNAJC6	TSS19335,TSS7121	chr1:65730376-65881552	0.733706	0.16509	1.02123	1.23194	0.570018	0.634128	0.113555	0.888383	0.373686	0.270699
RAVER2	TSS20270	chr1:65210777-65298914	3.41945	2.88912	2.01059	1.94185	3.98712	1.52346	4.37804	0.32552	2.42837	1.4255
JAK1	TSS11468	chr1:65298905-65432187	51.883	51.027	44.6277	15.9474	29.4641	26.6701	73.5506	43.1566	35.4739	22.3473
SGIP1	TSS8590,TSS9569	chr1:66999251-67216822	0.0112904	0.00837169	0.0135456	0.0384242	0.0132247	0.00862836	0.0127698	0.0321774	0.0315719	0.00536247
MIR3117	TSS14823	chr1:67094122-67094200	0	0	0	0	0	0	0	0	0	0
LEPROT	TSS26317,TSS32199	chr1:65886130-65901690	9.78222	6.92954	6.32717	9.18817	13.2167	10.7546	6.40422	10.3297	7.00815	4.02974
LEPR	TSS26605,TSS5644	chr1:65886334-66103176	1.40889	0.752082	0.60779	6.76192	1.80618	2.04609	1.35583	1.54867	2.64136	0.222846
TCTEX1D1	TSS5079	chr1:67218139-67244730	0.287283	0.641745	0.112049	1.6183	0.338532	0.817094	0.2386	0.510012	3.52447	0.524921
INSL5	TSS28431	chr1:67263423-67266942	0	0	0	0	0	0.0695601	0	0.0964075	0	0
WDR78	TSS6130	chr1:67278571-67390570	0.0154574	0.285978	0.740148	0.221156	0.431106	0.288961	0.808146	0.284274	0.205879	0.234292
SLC35D1	TSS20827	chr1:67465014-67520080	3.58263	2.51174	4.98673	1.36995	4.37309	1.88285	2.61126	3.46823	2.70967	3.35476
C1orf141	TSS6140	chr1:67557858-67600654	0.00398383	0.0446118	0.0129733	0	0.0130667	0	0	0	0.0108666	0
IL23R	TSS6618	chr1:67632168-67725650	0.00227771	0.0113115	0.00856129	0	0.00994595	0.0143778	0.010505	0.010106	0.0206753	0.00672758
IL12RB2	TSS746	chr1:67773046-67862583	1.44754	0.0911721	0.287633	0.614554	1.35256	0.206237	2.47395	0.242663	0.0787791	0.21019
MIER1	TSS10615,TSS13220	chr1:67390577-67454302	14.3915	5.82129	7.09651	5.28188	6.21504	5.37062	5.22156	6.56545	4.0353	5.91977
PDE4B	TSS1215,TSS25441,TSS27528,TSS31144,TSS31155,TSS5345	chr1:66258192-66840262	51.9361	34.4636	80.1019	15.4918	28.9005	5.3242	48.7925	8.13236	9.93232	58.4914
LOC101927139	TSS26121	chr1:66508182-66516401	0	0	0	0	0	0	0	0	0	0
GNG12	TSS25593	chr1:68167148-68299155	0.546397	1.60385	0.111203	6.40876	0.424371	3.96276	0.065584	4.96644	3.30984	0.0567546
GNG12-AS1	TSS25563	chr1:68297970-68668670	0	0.0267514	0.0502034	0.0849729	0	0	2.37141e-47	0.117831	0.051742	0
WLS	TSS10200,TSS17806	chr1:68564141-68698284	0.0642359	0.0473219	0.0227066	1.39381	0.155528	3.9731	0.0708046	0.254378	3.74675	0
DIRAS3	TSS22667	chr1:68511644-68516460	0.969534	0.142632	0.0711008	0.26522	0.179109	0.10414	0	0.109467	0.014901	0.0545687
MIR1262	TSS19673	chr1:68649200-68649293	0	0	0	0	0	0	0	0	0	0
RPE65	TSS16250	chr1:68894506-68915642	0	0	0.00428267	0	0	0	0	0	0	0
DEPDC1	TSS25131	chr1:68939834-68962904	0.648133	0.800512	1.35724	0.807537	1.16907	0.813456	0.894569	1.32721	1.07426	0.611859
DEPDC1-AS1	TSS20925	chr1:68962358-69004310	0	0.0275394	0.0720114	0	0	0	0.102787	0.0247016	0.0402869	0.0245967
GADD45A	TSS6426	chr1:68150859-68154021	76.4936	85.7794	132.049	50.7582	69.2985	37.2192	158.443	42.1145	63.5688	35.793
LRRC7	TSS14470	chr1:70225857-70589171	0.00927411	0.00164635	0.00441254	0	0.0143549	0	0.0217476	0.00587454	0.00722095	0
PIN1P1	TSS2727	chr1:70385004-70386000	0.163762	0.107268	0.228324	0.0388879	0.0183253	0.0921907	0.20345	0.128543	0.0976611	0.135803
LRRC40	TSS6171	chr1:70610484-70671361	5.31367	2.80075	2.61743	2.06313	2.82005	3.33562	3.61369	3.03355	2.62462	2.72168
JUN	TSS8204	chr1:59246462-59249785	194.434	154.385	161.434	334.287	703.668	155.643	78.6	57.5703	49.1199	410.141
SERBP1	TSS11117	chr1:67873492-67896123	25.7194	21.6519	21.0202	12.6495	22.699	24.9303	29.3675	22.9674	20.1913	11.6825
CTH	TSS26028	chr1:70876900-70905534	0.295427	0.0811463	0.0708294	0.0383742	0.0998775	0.481323	0	0.0435482	0.121879	0.0284149
ANKRD13C	TSS30681	chr1:70724684-70820417	4.24922	2.91401	3.04736	1.8549	2.45234	3.00026	2.71768	3.45907	3.09256	2.87699
HHLA3	TSS25085	chr1:70820492-70833705	1.41716	4.19023	5.02183	4.37335	4.52942	9.11726	5.67882	2.99847	5.19981	1.5026
LOC101927244	TSS21536	chr1:71172135-71252151	0.00418426	0	0	0	0	0	0	0	0	0
ZRANB2-AS2	TSS6649	chr1:71547006-71703406	0	0.0957572	0.130096	0.0640413	0.168196	0.435131	0.674123	0.172633	0.315354	0
NEGR1	TSS15413	chr1:71868624-72748277	0.137557	0.100008	0.10766	2.12167	0.215801	53.5072	0.128965	8.56091	0.269965	0.47673
NEGR1-IT1	TSS19095	chr1:72259914-72302695	0	0	0	0	0	0	0	0	0	0
LINC01360	TSS23361	chr1:73771852-73804560	0	0	0	0	0	0	0	0	0	0
SRSF11	TSS15836	chr1:70671364-70717701	125.592	72.2007	55.8186	213.433	49.0749	80.2262	47.3631	51.2434	39.4591	137.165
LRRIQ3	TSS6096	chr1:74491701-74663871	0.0208812	0.0333328	0.184367	0.0131266	0.146545	0.0611923	0.0722268	0.00992635	0.0406173	0
ERICH3	TSS24859	chr1:75033794-75139422	0.0103669	0.0901855	0.198942	0.0253383	0.154856	0.339803	0.0835853	0.62052	0.00313928	0.0268061
ERICH3-AS1	TSS16835,TSS18323	chr1:75043113-75091782	0	0	3.16984e-09	0	0	0	0.00590791	2.11706e-11	0	0.00568148
FPGT	TSS29594	chr1:74663895-74674386	0.127406	1.02259	0.755188	0.278319	0.319089	1.55453	1.1795	1.25973	1.15945	0.190555
FPGT-TNNI3K	TSS29594	chr1:74663895-75010116	0.0304329	0.769054	0.281789	0.498062	0.431949	2.50669	0.324981	1.76162	0.374437	0.0669863
TNNI3K	TSS24527	chr1:74701070-75010116	4.82153e-18	6.31083e-13	4.22457e-06	1.2983	1.03521e-11	0.326592	2.66819e-12	0.419009	1.45815e-14	1.74706e-11
LHX8	TSS24910,TSS33088	chr1:75594118-75627218	0	0	0	0.0221112	0	0	0.00180023	0	0	0.0194646
SLC44A5	TSS20984	chr1:75667815-76076799	0.0282403	0.0371162	0.012885	0.541961	0.0339936	0.0437132	0.0186998	0.00284011	0.00942351	0.0220947
CRYZ	TSS30127	chr1:75171171-75199092	2.05115	6.4829	4.58467	1.14507	3.01649	7.02781	4.30417	3.90599	3.3129	0.913326
TYW3	TSS18168,TSS25852,TSS9361	chr1:75198835-75232360	4.43191	3.33616	3.15948	2.10344	2.96968	4.80883	3.77614	5.77938	3.87031	2.79483
PTGER3	TSS27970	chr1:71318035-71513491	0.0447739	0	0.0148364	0.23328	0.0233405	0.00511763	0.00373653	0.0395705	0.0496096	0.0398666
ZRANB2	TSS33349	chr1:71528973-71546972	14.0293	28.939	19.8201	16.8851	22.129	30.3967	27.6418	28.0798	25.3767	26.6332
ZRANB2-AS1	TSS16928	chr1:71512188-71532865	0.572263	0.536104	0.413046	0.323148	0.45027	0.932315	0.378227	0.768148	0.812582	0.415685
MIR186	TSS21449	chr1:71533313-71533399	0	0	0	0	0	0	0	0	0	0
ASB17	TSS179	chr1:76384557-76398116	0	0	0	0	0	0	0	0	0	0
MSH4	TSS11372	chr1:76262555-76378923	0	0.0096341	0.0252457	0.0113789	0.0423576	0.0367019	0.00298095	0.0172078	0.00845213	0.0171878
LOC101927342	TSS2533	chr1:76477008-76485041	0	0	0	0	0	0	0.134761	0	0	0
ST6GALNAC3	TSS22385	chr1:76540388-77096669	0.194892	0.59052	0.301775	1.79907	0.225062	0.811	1.37879	0.596052	0.356786	0.222503
RABGGTB	TSS18876	chr1:76251878-76260775	20.8188	17.9326	11.3414	12.5195	11.3611	17.6391	12.8409	20.7722	9.9728	17.8977
SNORD45C	TSS29962	chr1:76252756-76252834	0	0	0	0	0	0	0	0	0	0
SNORD45A	TSS20539	chr1:76253573-76253657	0	0	111.245	0	0	0	0	0	0	0
SNORD45B	TSS21759	chr1:76255161-76255232	0	0	0	0	0	0	0	0	0	0
ST6GALNAC5	TSS18291	chr1:77333185-77529737	0.418082	0.383761	0.336585	0.00947317	0.341843	0.358752	0.508916	0.396349	0.338834	0.217595
MIR7156	TSS1404	chr1:77525827-77525887	0	0	0	0	0	0	0	0	0	0
ACADM	TSS17064	chr1:76190031-76229363	4.25497	19.3656	16.4197	8.49224	15.705	19.7296	21.9933	14.2712	16.4564	7.37536
DLSTP1	TSS27952	chr1:76207686-76210698	3.96119	2.82316	2.50327	1.68407	2.93986	2.21364	2.7914	3.0406	2.86405	2.38545
PIGK	TSS26765	chr1:77554666-77685132	1.24349	3.57115	2.87085	1.34877	1.742	4.25039	5.30579	2.29017	3.05242	1.10337
AK5	TSS31588,TSS33684	chr1:77747661-78025654	0.30286	0.235497	3.90847	0.0672377	0.469195	0.867437	7.0578	0.273981	0.0781622	0.782423
ZZZ3	TSS15700,TSS3448	chr1:78028100-78149112	3.24176	3.57582	3.74306	1.76565	3.12557	4.17196	5.14979	5.41287	3.98664	3.01457
USP33	TSS4125	chr1:78161673-78225564	6.38144	6.64951	6.48291	4.27654	4.88153	8.38063	7.51947	7.42395	6.93803	5.52358
FAM73A	TSS1062	chr1:78245308-78345225	1.1886	1.19578	1.33979	0.679958	1.00556	1.29035	1.43175	1.38955	1.06428	0.947295
NEXN-AS1	TSS31436	chr1:78347032-78355224	0.0577779	0.0140742	0.0491482	0.0347841	0.037277	0.0363964	0.0261623	0.0859818	0.0311063	0.0156981
NEXN	TSS17811	chr1:78354199-78409578	0.548479	0.850318	4.47718	3.28434	2.92465	1.12036	3.65219	0.953713	5.43255	1.90601
DNAJB4	TSS25041	chr1:78470635-78482995	2.39797	2.19578	1.65204	3.6202	2.93387	1.50839	2.04108	1.74369	1.27809	3.09373
MGC27382	TSS15848	chr1:78695282-78835147	0.0312517	0	0	0.0745333	0	0	0	0.0138911	0	0
GIPC2	TSS15587,TSS4189	chr1:78510645-78604133	0.0984647	0.0266009	0.0468951	0.134789	0.0143398	0.0551732	0.032916	0.0184735	0.204651	0.0158181
PTGFR	TSS27051	chr1:78956727-79006386	0	0	0	0.0818453	0.0203246	0	0.0107123	0.00515219	0.0591389	0
IFI44L	TSS17283	chr1:79086066-79111830	0.677554	0.0943237	0.141969	0.389628	0.129038	0.132753	0.514951	0.878878	0.141734	0.018692
IFI44	TSS20680	chr1:79115476-79129763	7.82891	5.95378	4.64342	4.7335	4.52691	3.80503	8.54742	5.82063	6.34182	2.88793
ADGRL4	TSS4511	chr1:79355448-79472495	0.0139823	0.00868299	0	0.717772	0.0152709	0	0.0423032	0.00775271	0.0571314	0
LOC101927412	TSS28877,TSS33753	chr1:81001439-81112473	0.186775	0.762835	0.164901	0	0.0835894	0.763906	0.181493	0.0869556	0.069863	0.171105
LOC101927434	TSS5130	chr1:81979564-82023387	0	0.0246423	0.0106959	0	0.0375554	0.0631615	0.0116119	0.0580409	0.0240542	0
LINC01361	TSS12921,TSS27483	chr1:83439565-83451891	0	0	0	0	0.00160972	0	0	0	0	0
ADGRL2	TSS23389,TSS29131	chr1:82165454-82458422	0.0181786	0	0.00834985	0.401813	0.0137521	0.00659862	0.0289972	0.0015463	0.141018	0
LOC101927587	TSS33056	chr1:84041470-84326679	0.00804703	0	0	0.0236061	0.0263599	0	0.00309218	0	0.00182639	0.00891388
MIR548AP	TSS2650	chr1:84259597-84379059	0	0	0	0	0	0	0	0	0	0
LOC101927560	TSS17328	chr1:84267198-84326229	0	0	0	0	0	0.0208826	0	0	0	0
TTLL7	TSS30790	chr1:84335056-84464833	0.00693305	0.0114812	0.0971645	0.0644014	0.0265022	0.0236779	0	0.0256274	0.0314761	0.0102409
UOX	TSS17323	chr1:84830640-84863576	0	0	0	0	0.0189364	0	0	0	0.0157552	0
SAMD13	TSS15716,TSS2395,TSS24421	chr1:84764048-84816481	0.0582383	0.144353	0.356643	0.176958	0.589799	0.092417	0.313972	0.107807	0.0175949	0.107414
DNASE2B	TSS30520,TSS33451	chr1:84864214-84880691	0	0	0	0	0	0	0	0	0	0
FUBP1	TSS21413	chr1:78412166-78444889	37.209	40.7583	32.0229	23.8828	49.666	27.9086	48.3395	37.497	35.3793	27.185
LINC01461	TSS4258	chr1:85063646-85086714	0	0	0	0	0.0651169	0	0.00825877	0	0.126816	0.0221656
LINC01555	TSS32292	chr1:85093912-85100703	0.00887682	0	0	0	0.00242274	0	0	0	0	0
LPAR3	TSS32871	chr1:85279085-85358896	0.018067	0.00320085	0.00335123	0	0	0	0.0178767	0.0229217	0	0.017143
MCOLN2	TSS24083	chr1:85391265-85462805	1.26213	0.249089	0.11331	0.01226	0.0684454	0.112074	0.0240902	0.234854	0.0379398	0.046293
MCOLN3	TSS31791	chr1:85483764-85514223	0	0.00368219	0	0	0	0	0	0.0106339	0	0.0106173
SSX2IP	TSS1564,TSS32442	chr1:85109389-85156240	2.53787	1.07109	1.69441	1.2779	0.979345	1.1781	0.59248	1.05424	0.563061	1.03577
WDR63	TSS6070	chr1:85527980-85598821	0	0.0210038	0	0	0.0770176	0.0324669	0	0.00977908	0.0414886	0.0498837
MIR4423	TSS30592	chr1:85599476-85599556	0	0	0	0	0	0	0	0	0	0
PRKACB	TSS17695,TSS27898,TSS33563,TSS4887,TSS9560	chr1:84543657-84704181	6.40785	7.99546	10.8581	2.34053	7.72841	4.43785	16.4619	8.09244	1.4369	5.21081
RPF1	TSS15691	chr1:84944919-84964033	19.8169	14.9313	13.8048	5.43249	11.1646	12.2896	14.9078	12.2697	9.83009	8.64975
SPATA1	TSS13930	chr1:84971983-85022178	0.0969508	0.0601525	0.131271	0.248896	0.0925479	0.0957783	0.0699051	0.0268953	0.0109959	0.208003
GNG5	TSS19656	chr1:84964005-84972262	42.8181	46.6511	49.1988	27.4094	48.7184	35.1933	49.5898	29.2079	30.4235	18.6717
CTBS	TSS13211	chr1:85018803-85040163	2.96406	2.79998	3.59071	1.79089	3.18698	2.65477	4.07029	2.7099	3.05912	2.36799
SYDE2	TSS21781	chr1:85623355-85666728	0.347183	0.0544188	0.00576878	0.0668946	0.041286	0.016738	0.0183686	0.0353499	0.00965252	0.0353273
C1orf52	TSS97	chr1:85715636-85725355	5.94788	3.40268	3.37897	2.12107	3.8848	6.05319	2.98409	5.33564	3.12051	4.2769
DDAH1	TSS25609,TSS33934	chr1:85784167-86044046	0.00631149	0.00111702	0.0205694	0.168547	0.0345211	0.0716988	0.0145587	0.0256135	0.0344313	0.0209991
CYR61	TSS16543	chr1:86046443-86049648	0.136022	0.154743	0	7.82629	0.445257	0.161185	0.1046	0	0.318865	0
BCL10	TSS25688	chr1:85731459-85742587	5.51599	2.40396	2.21311	1.60586	2.25257	1.91355	2.20236	3.97842	1.17755	2.70617
LOC646626	TSS1589	chr1:85742040-85743771	0.866253	0.313449	0.734189	0.424181	0.750593	0.175131	0.208022	0.19503	0.0925123	0.864247
ZNHIT6	TSS13204	chr1:86115105-86174116	1.62359	2.62605	1.92527	1.18091	1.89577	2.5535	4.28952	3.27324	2.91133	1.54489
COL24A1	TSS18145	chr1:86194915-86622121	0.191795	0.0474057	0.546907	0.262937	2.07208	0.0240121	2.3465	0.0177603	0.040718	0.245689
CLCA2	TSS26226	chr1:86889768-86922240	0.00625859	0.00777414	0	0.0734333	0.00683642	0	0	0.0069397	0.00568336	0
CLCA1	TSS30471	chr1:86934525-86965974	0	0.00202884	0.0222772	0.00171178	0	0	0.0131848	0	0.00148329	0
CLCA4	TSS18622	chr1:87012758-87046432	0.00548284	0	0	0	0	0	0.0594476	0	0.0149367	0
CLCA3P	TSS11257	chr1:87099958-87121059	0	0	0	0	0	0	0	0	0	0
ODF2L	TSS20678	chr1:86812506-86862025	2.05832	2.6928	4.33842	1.21265	3.33071	1.0029	9.01998	0.35668	1.85439	2.78467
MIR7856	TSS24179	chr1:86823314-86823370	0	0	0	0	0	0	0	0	0	0
SH3GLB1	TSS7925	chr1:87170252-87213867	14.147	8.9949	8.08642	5.09057	7.49619	8.68047	12.0838	7.23092	6.96557	7.83141
LOC101927844	TSS33315	chr1:87678351-87717014	0.0231413	0	0.00525644	0	0	0	0.0281662	0.0360959	0.000848611	0
LINC01140	TSS12588,TSS18124	chr1:87595447-87634886	0.038889	0.0449456	0.00910293	1.17006	0.188626	0.177077	0.115306	0.0179978	0.283535	0
HS2ST1	TSS9641	chr1:87380334-87575681	5.32454	11.4764	7.55032	4.45098	7.3559	8.75516	8.24261	7.69268	7.1614	3.67544
LINC01364	TSS3939	chr1:87819209-87837338	0	0	0	0	0	0	0	0	0	0
LMO4	TSS12200	chr1:87794150-87814607	2.30815	3.59128	2.64457	2.25481	2.92348	3.91556	4.39499	4.39009	3.98872	3.0191
2019-09-15	TSS1733	chr1:87328127-87380107	29.7076	76.8312	67.1162	21.3394	43.7768	64.4691	78.178	65.0745	59.4958	30.7253
PKN2-AS1	TSS299	chr1:89003195-89150887	0.183881	0.132096	0.156962	0.101378	0.33982	0.117229	0.20892	0.151318	0.185733	0.0895751
PKN2	TSS5875	chr1:89149921-89301938	7.25686	5.7724	4.61844	3.38336	3.74514	3.80384	4.18559	6.53264	4.02682	6.06242
GTF2B	TSS13475	chr1:89318320-89357301	27.4013	14.4353	14.1573	7.95391	13.6028	13.3579	8.95521	11.6114	12.3795	14.667
GBP3	TSS3998	chr1:89472359-89488549	2.46805	3.24608	2.64328	0.815892	1.29378	1.43512	4.65284	2.84611	1.78804	1.66848
GBP1	TSS23636	chr1:89517986-89531043	4.50756	11.7793	4.48771	1.99978	2.44734	3.21161	7.32672	2.45468	3.00194	0.892425
GBP7	TSS9368	chr1:89597433-89641723	0.866379	0.28182	1.87026	0.631329	0.151395	0.784855	4.33658	1.11613	0.152334	0.0673134
GBP2	TSS21064	chr1:89571815-89591842	20.167	21.7748	10.3891	7.19952	6.26164	5.05293	16.3501	10.6747	5.88853	8.1698
CCBL2	TSS21110	chr1:89401455-89458643	3.09687	6.71536	5.05703	2.41463	5.49345	6.75766	7.84442	5.03799	3.72622	2.84734
RBMXL1	TSS21110	chr1:89445138-89458643	11.4831	8.22523	7.85748	5.16319	8.66192	7.42674	8.40775	6.68108	6.63177	5.16094
LOC729930	TSS17815	chr1:89754940-89756045	0	0	0.172358	0.150121	0.152983	0.108562	0.118289	0.0284212	0.129288	0.0565607
GBP6	TSS1778	chr1:89829435-89853719	0.539142	3.47817	2.36501	0.443019	1.68467	0.484018	4.06034	1.29097	1.80997	0.569627
GBP1P1	TSS16031	chr1:89873237-89890493	3.0837	4.62011	2.91771	1.07087	1.50356	0.94796	4.30007	1.71391	1.33974	0.686232
FLJ27354	TSS26380	chr1:90090407-90098453	1.45897	3.60435	4.82498	2.48084	3.99857	2.70851	4.12464	3.20589	3.57486	2.07843
LRRC8B	TSS19900,TSS26098	chr1:89990396-90063420	2.39836	1.0103	0.940879	1.74541	0.62667	0.556661	1.20203	1.92178	0.893182	1.42549
GBP4	TSS20502	chr1:89646830-89664633	13.1763	81.4257	47.5597	9.59845	35.5033	12.2389	101.246	26.6071	42.2811	15.499
GBP5	TSS23968	chr1:89724633-89738544	24.9418	24.589	33.7946	5.63159	20.1748	2.49253	73.6082	13.3679	6.2026	7.71661
LRRC8C	TSS32115	chr1:90098643-90185094	21.5484	16.8974	17.5453	5.09914	7.85515	7.7635	8.79834	15.4202	7.05116	7.97378
GEMIN8P4	TSS3921	chr1:90458823-90460525	0.75248	0.797078	0.534285	0.253009	0.71776	0.868939	0.561022	0.626521	0.753494	0.28923
LRRC8D	TSS13510,TSS2145	chr1:90286572-90401989	2.55103	9.34573	8.12757	1.82867	5.21878	5.60949	14.5003	11.7684	7.00931	4.5546
BARHL2	TSS1023	chr1:91177578-91182794	0.00524668	0	0	0	0	0	0.00130595	0.0401817	0.0177685	0
ZNF326	TSS26133	chr1:90460677-90494094	17.8644	9.53404	10.1141	13.3481	12.6683	8.57898	10.5596	9.10719	8.95893	13.7229
ZNF644	TSS18433,TSS1985	chr1:91380856-91487812	7.30278	4.69071	4.0004	3.21464	4.36509	3.76843	3.97818	8.13539	4.24676	4.28062
HFM1	TSS9234	chr1:91726322-91870426	0.0855944	0.0472438	0.12084	0.00663765	0.135692	0.0199553	0.023848	0.0179836	0.102784	0.0277218
CDC7	TSS12984,TSS8211	chr1:91966403-91991321	6.19964	2.07166	2.9344	2.86346	2.69653	2.54802	2.42053	3.51318	2.50888	2.83611
EPHX4	TSS18024	chr1:92495532-92529093	0.0941938	0.0466989	0	0	0.0205227	0.0298855	0	0.115071	0	0.0833935
BRDT	TSS33413,TSS5881	chr1:92414927-92479985	0.0317221	0	0	0.0100108	0.00865827	0	0	0	0	0
TGFBR3	TSS19699,TSS24499	chr1:92145899-92371559	4.0539	1.24431	0.44564	0.360441	0.252064	1.15479	0.226869	0.662499	0.236876	0.234811
SETSIP	TSS10336	chr1:92539992-92541029	5.358	6.69663	5.2487	2.83356	6.72258	3.2536	8.1262	5.59216	4.97337	3.21958
BTBD8	TSS26442	chr1:92545861-92613401	0.0692204	0.127487	0.249309	0.156161	0.385486	0.188681	0.220544	0.527759	0.166997	0.0653203
KIAA1107	TSS30886	chr1:92632608-92650280	0.0665013	0.286267	0.479362	0.0887516	0.500983	0.419044	0.431046	0.90314	0.347964	0.146288
C1orf146	TSS22013	chr1:92683572-92711367	0	0.0204525	0	0	0.0516855	0.0218655	0.126654	0.0121883	0.00553834	0.00265469
GLMN	TSS31278	chr1:92711954-92764566	1.4981	1.6878	1.44051	0.890478	1.28191	1.90438	1.92227	1.97306	1.04278	1.04388
RPAP2	TSS18267	chr1:92764521-92853732	2.29702	2.39033	2.26547	1.06933	3.46432	2.31278	3.38069	2.60213	2.17271	1.54556
EVI5	TSS6930	chr1:92974252-93257961	0.197345	0.469985	0.317696	0.243505	0.232862	0.598234	0.297432	0.539068	0.349613	0.259068
GFI1	TSS14893,TSS24161,TSS26445	chr1:92940317-92952433	21.1028	8.1294	14.6723	7.1836	43.427	1.88274	21.1203	40.7859	9.95235	11.57
CCDC18	TSS1848	chr1:93646272-93744287	0.619011	1.62872	1.34269	2.21543	2.63287	1.26928	1.95784	1.74957	1.51991	3.22212
TMED5	TSS17002	chr1:93615298-93646246	7.98815	4.78503	4.17128	2.971	5.47221	5.20742	6.47081	5.65491	4.21128	3.66455
LOC100131564	TSS181	chr1:93775665-93811368	3.26984	6.49099	6.36435	2.60083	6.80533	10.9187	4.35878	4.59517	3.71074	8.67163
MTF2	TSS12329	chr1:93544791-93604638	15.5732	12.2216	10.1132	14.6878	12.3131	7.14537	14.3792	16.3288	12.3068	15.517
DR1	TSS4992	chr1:93811477-93828148	28.0071	19.9196	16.9238	10.9163	21.2647	12.5206	23.4357	21.316	19.333	14.6041
FNBP1L	TSS24686	chr1:93913687-94020218	2.13085	2.46157	1.72208	1.44192	2.01279	3.45057	2.20588	1.7119	3.98145	0.918562
BCAR3	TSS12661,TSS21740,TSS22028,TSS28896,TSS29209	chr1:94027297-94312706	1.33769	2.51247	0.374047	1.8765	1.08294	2.08978	0.460172	3.20862	4.03335	0.949775
LOC100129046	TSS2860	chr1:94057524-94065587	0.147173	0.193778	2.19093e-161	0.208593	0.219152	1.36827	0.11637	0.198261	0.162321	0.080824
MIR760	TSS33832	chr1:94312387-94312467	0	0	0	0	0	0	0	0	0	0
ABCA4	TSS22359	chr1:94458393-94586705	0.0861154	0.0657479	0.0684462	0.0346518	0.0598935	0.362897	0.0126563	0.190098	0.0229437	0.0485858
GCLM	TSS14399	chr1:94350755-94375154	1.50782	1.59179	1.97429	3.93852	1.42502	4.35706	1.19239	2.2645	2.59933	0.690478
DNTTIP2	TSS24920	chr1:94335013-94344762	25.9067	13.9372	14.9684	9.95142	17.1979	23.9561	16.9634	11.2893	15.744	10.0578
ARHGAP29	TSS12031	chr1:94634462-94703307	2.12672	0.735032	0.628439	0.770858	0.28043	0.50112	0.0225463	1.43159	0.0122669	0.0658378
F3	TSS6292	chr1:94994731-95007413	22.5267	1.19004	1.23178	0.649879	0.200871	2.1119	0.310495	0.47326	0.0423308	3.91265
LINC01057	TSS19011	chr1:95123088-95285837	0	0	0	0.0302875	0.00321074	0.950422	0.524657	0.0917064	0.018704	0
MIR378G	TSS6047	chr1:95211415-95211456	0	0	0	0	0	0	0	0	0	0
ABCD3	TSS25105	chr1:94883932-94984219	10.8594	5.11948	3.7047	2.86686	3.04214	6.80794	5.02034	3.02629	2.21526	2.52516
SLC44A3	TSS15589,TSS31497	chr1:95285897-95360803	0.075313	0.0147516	0.0812268	0.0634641	0.110758	3.00413	3.49372	0.167882	0.043158	0.0437306
LOC729970	TSS31375	chr1:95393583-95428826	1.25061	1.2828	0.0328457	0.850816	0.232025	1.31477	0.776818	0.373182	0.201118	0.0809325
CNN3	TSS14319,TSS2208	chr1:95362504-95392779	51.6593	33.1511	3.09	23.1096	4.07674	19.3949	15.9317	14.2497	2.10145	1.49107
ALG14	TSS31235	chr1:95448278-95538507	2.00228	3.43389	2.54087	1.10708	2.43359	3.05443	4.0509	3.65934	3.79927	0.89365
FLJ31662	TSS25631	chr1:95940292-95944912	0	0	0	0	0	0	0	0	0	0
LOC100996635	TSS9518	chr1:95975671-95981020	0	0	0	0	0	0	0	0	0	0
LOC102723661	TSS19742	chr1:96457623-96488436	0.0184926	0	0	0	0	0	0	0	0	0
LOC101928241	TSS11009	chr1:96719624-96839681	0	0.0032709	0	0	0	0	0	0	0	0
TMEM56	TSS22936,TSS26760	chr1:95558072-95663161	1.64658	0.266878	2.42087	2.87607	0.972772	1.551	0.355858	2.17389	0.438475	0.71797
TMEM56-RWDD3	TSS21527	chr1:95583478-95710509	0.420171	0.281117	0.682415	0.289713	0.227891	0.393762	0.250076	0.946762	0.208906	0.276846
RWDD3	TSS16776	chr1:95699710-95712781	5.11838	5.86409	4.4394	1.68826	4.73185	6.25188	5.65729	4.45294	4.9679	3.44743
LOC101928118	TSS19407	chr1:95628774-95699538	0.0488824	0.0266303	0.0842139	0.040526	0.0296209	0.0216184	0.0296951	0.0323893	0.0197985	0.0299764
RPL5	TSS27508	chr1:93297593-93307481	404.897	744.188	715.586	337.973	687.014	885.915	695.533	657.245	636.616	359.101
FAM69A	TSS24886,TSS27865	chr1:93298285-93427079	2.60081	4.57539	4.52264	2.97827	3.14205	3.04982	3.73506	3.09458	2.52689	2.52287
SNORD21	TSS13390	chr1:93302845-93302940	26.8464	68.0782	74.6503	0	52.4716	0	0	0	0	30.9115
SNORA66	TSS25311	chr1:93306275-93306408	0	0	2.16739	3.10185	4.56427	5.02963	0	0	0	0
LOC729987	TSS22643	chr1:98676266-98738214	0	0	0	0.0168493	0	0	0	0	0	0
MIR137HG	TSS32587	chr1:98453555-98515249	0	0	0	0.202249	0	0	0.0251603	0	0	0
MIR137	TSS13934	chr1:98511625-98511727	0	0	0	0	0	0	0	0	0	0
MIR2682	TSS19854	chr1:98510798-98510907	0	0	0	0	0	0	0	0	0	0
SNX7	TSS6087	chr1:99127235-99226056	1.33745	0.296701	0.0360111	4.958	0.983895	19.6405	0.0576637	1.06517	31.6394	0.0331009
PTBP2	TSS25684,TSS29701	chr1:97187160-97280605	11.0866	3.84059	2.82739	4.62199	3.28233	2.93884	2.51454	4.11481	2.18022	6.17668
DPYD	TSS8147	chr1:97543299-98386615	3.51236	5.60987	7.91391	2.47992	6.98847	1.87794	20.2668	1.09775	4.68766	2.35315
DPYD-AS1	TSS17838	chr1:97561478-97788511	5.15394e-17	6.73455e-14	1.46868e-11	2.51133e-09	3.39692e-15	5.32547e-09	6.20301e-14	1.83508e-08	1.66789e-11	0
DPYD-AS2	TSS5619	chr1:98262476-98263607	0	0	0.039505	0.05398	0.0398933	0	0.0426035	0	0.0332382	0.0812357
LPPR4	TSS8278	chr1:99729847-99775138	0	0.0128167	0.0111995	0.00756372	0	0	0.0059422	0	0.00468422	0
LOC101928270	TSS12834	chr1:99937975-99953360	0	0	0	0	0	0	0	0	0	0
LPPR5	TSS1381	chr1:99355800-99470449	0	0.00338327	0.000726072	0	0	0	0.00133153	0.000464639	0.000687225	0.00185698
LOC100129620	TSS26462	chr1:99469831-99614408	0.00743766	0.00918002	0.0135123	0.0414089	0.00755534	0.00266906	0.00402877	0.00375051	0	0.0044931
PALMD	TSS28660	chr1:100111430-100160097	0	0	0	0.865428	0.0327426	0.0210508	0.0192196	0.133118	0.054455	0
MIR548D1	TSS17084	chr1:100154610-100178513	0	0	0	0	0	0	0	0	0	0
FRRS1	TSS17914	chr1:100174258-100231349	0.288082	0.0119211	0.104101	0.169029	0.157227	0.151581	0.132878	0.277847	0.0697282	0.0673596
AGL	TSS10735,TSS26906,TSS32153,TSS9262	chr1:100315639-100389579	0.888745	0.929075	0.988143	0.211503	0.683714	0.332436	2.10311	0.516845	0.875369	0.307629
SLC35A3	TSS20082,TSS22090	chr1:100435344-100492534	2.16858	1.99408	2.29596	1.01452	1.88298	2.65	2.95022	2.84227	2.46102	1.68139
HIAT1	TSS26296	chr1:100503788-100548929	23.1391	8.22598	11.1726	6.04257	9.71015	12.7237	10.5025	13.6262	9.13913	11.4103
SASS6	TSS9264	chr1:100549100-100598651	1.13527	1.18004	1.01966	1.10667	1.04452	1.08329	1.1822	1.40462	1.3348	1.37371
DBT	TSS16586	chr1:100652477-100715409	0.288674	0.845807	0.697467	0.375881	0.693071	1.00903	1.07831	1.33276	1.14765	0.476755
TRMT13	TSS33532	chr1:100598705-100616054	0.553245	3.82232	3.91199	1.95543	2.79289	3.81795	5.39641	4.74513	4.68988	2.16418
LRRC39	TSS32276	chr1:100614003-100643829	0.229525	0.27613	0.458279	0.289478	0.182164	0.285742	0.243863	0.375486	0.0625675	0.282123
LINC01349	TSS10747	chr1:101092605-101112560	0	0	0	0	0	0	0	0	0	0
GPR88	TSS26867	chr1:101003727-101007583	0.0146336	0.0181739	0.00793782	0.171707	0.0159811	0.0115356	0.0337344	0	0.272376	0.0162111
VCAM1	TSS1069	chr1:101185195-101204601	4.10148	0.305911	0.441994	6.12761	0.434316	0.13788	0.585788	0.449485	2.00284	0.0193565
CDC14A	TSS4731	chr1:100818022-100985833	3.97917	2.58281	2.31181	1.08261	2.4176	1.35006	3.99257	2.47565	2.09101	2.26063
RTCA-AS1	TSS1288	chr1:100730297-100731730	0.116851	1.16571	0.878416	0.400408	0.929509	0.937024	1.08384	1.3444	0.739686	0.516354
RTCA	TSS18499	chr1:100731713-100758325	9.59703	5.34715	5.94461	3.37998	8.11387	7.58839	7.77038	9.06697	5.93946	4.91067
MIR553	TSS16949	chr1:100746796-100746864	0	0	0	0	0	0	0	0	0	0
SLC30A7	TSS23503,TSS23505	chr1:101361631-101447311	1.14119	1.61955	1.43855	0.895137	0.761904	1.29179	1.48082	3.01078	1.15454	1.81282
EXTL2	TSS17574	chr1:101337927-101360735	0.221487	1.80322	1.3891	0.628105	1.21488	1.50966	1.42124	1.51805	1.65511	0.488036
LOC102606465	TSS3099	chr1:101491401-101552935	0.580368	2.38842	3.73909	1.09503	2.58063	3.96628	3.98379	2.97024	1.70933	2.82097
LOC101928370	TSS344	chr1:101700428-101702084	0.390142	0.284242	0.371586	0	0.0999159	0.145951	0.185705	0.136004	0.0415823	0.126943
S1PR1	TSS441	chr1:101702304-101707076	21.0015	7.99988	15.2737	1.5352	2.6767	3.06214	16.601	4.25032	0.630454	3.21421
DPH5	TSS27084	chr1:101455179-101491362	4.10547	14.1668	13.843	4.0286	11.8699	15.2317	18.1219	15.2526	11.4301	5.10174
LINC01307	TSS22735	chr1:101789392-101842869	0	0	0.0814321	0.0624558	0	0	0	0	0	0.0469333
RNU6-31P	TSS10185	chr1:101806424-101806451	0	0	0	0	0	0	0	0	0	0
LOC101928436	TSS23826	chr1:103960700-104068105	0	0	0	0	0	0.106939	0	0.0052437	0	0
OLFM3	TSS17237,TSS7713	chr1:102268122-102462790	0	0	0	0.00356956	0	0.0115255	0.00963078	0.378941	0.062873	0
DNAJA1P5	TSS10939	chr1:102337567-102360299	0.0183929	0.00308276	0.00645573	0.01094	0.0287257	0.0155419	0.0298779	0.0120018	0.00869522	0.0049529
COL11A1	TSS14654	chr1:103342022-103574052	0.00962634	0.0221548	0.000773605	0.205849	0.031176	18.6726	0.0145105	0.00790366	0.0777395	0.000789253
AMY2A	TSS15493	chr1:104159953-104168402	0.311349	1.06779	0.847921	0.351987	0.669564	1.66471	0.713204	1.02137	0.685945	0.875739
AMY1A	TSS2202,TSS6765	chr1:104198140-104207173	0.189578	0.860105	0.70102	0.333405	0.527771	1.2891	0.577685	0.573988	0.486953	0.743441
AMY1C	TSS2201	chr1:104198302-104207172	0.0781007	0.0482113	0.00340079	0.000729811	0.0814709	0.33045	0.105646	0.0669143	0.00709156	0.0317865
AMY1B	TSS27654	chr1:104198324-104207172	0.00871872	0.00452596	0.00342769	0.0433913	0.00161288	0.00959404	0.000940847	0.197621	0.0621467	0.0121508
RNPC3	TSS24288	chr1:104068577-104097859	3.69024	9.85747	7.03579	11.6281	6.46373	10.3268	7.89821	8.39381	6.94698	8.62616
AMY2B	TSS15634	chr1:104097265-104122156	2.02861	6.99863	5.32395	2.08813	4.916	10.0659	4.98382	6.509	3.71759	5.32238
ACTG1P4	TSS16166	chr1:104112025-104114008	1.87742	1.64439	1.37662	1.34925	1.25891	3.0111	1.77235	3.12981	2.52388	1.52226
LOC100129138	TSS10978	chr1:104615644-104619693	0.979071	0.882115	1.16249	0.524051	1.35816	1.94741	2.38789	1.91132	1.98092	0.747561
LOC101928476	TSS18837	chr1:106132315-106161557	0	0.110338	0	0	0	0	0.0351507	0	0.0161737	0
AMY1A	TSS21813,TSS22195	chr1:104230039-104239073	0.495061	1.43251	0.864455	0.723035	1.23722	2.96842	1.17088	1.63135	1.04471	1.52806
AMY1B	TSS7563	chr1:104230040-104238889	0.0572815	0.18702	0.651394	0.00725671	0.204798	0.131577	0.0883891	0.260247	0.00122831	0.00149622
AMY1C	TSS4769	chr1:104230040-104238911	0.0373022	0.247409	0.00108977	0.0293091	0.0414487	0.101681	0.0447282	0.00668972	0.119341	0.0389412
AMY1A	TSS13916,TSS18603	chr1:104292278-104301311	0.467719	1.79247	1.46388	0.695359	1.29772	2.71402	1.1768	1.42544	1.01854	1.40084
AMY1C	TSS18602	chr1:104292440-104301310	0.0852675	0.01337	0.00371124	0.000728212	0.0965103	0.363429	0.124893	0.059723	0.00691831	0.0323174
AMY1B	TSS9776	chr1:104292462-104301310	0.0290758	0.00662192	0.00622783	0.0453984	0.00478428	0.00992278	0.00173585	0.257215	0.0706475	0.013438
NTNG1	TSS19871,TSS7550	chr1:107682628-108024475	0.0610612	0.0758149	0.0189174	0.0941428	0.0114272	0.344077	0	0.11288	0.269233	0
PRMT6	TSS22080	chr1:107599266-107601916	9.85634	11.9585	11.5794	2.57819	7.21819	11.0985	8.53274	11.537	11.5462	2.57049
NBPF4	TSS33365	chr1:108765962-108786703	0.0450083	0.0188312	0.0228604	0.00389661	0.0784197	0.0169436	0.0130502	0.0411498	0.0137937	0.0258196
NBPF6	TSS28051	chr1:108992903-109013260	0.0232928	0.0337138	0.0385715	0.00419404	0.0440787	0.0235203	0.00950834	0.0377714	0.0102314	0.0206795
FAM102B	TSS29716	chr1:109102970-109181949	3.24176	2.36684	2.74428	1.07803	1.63764	2.16159	1.97405	3.82245	2.01434	2.16764
SLC25A24	TSS13375,TSS3466	chr1:108677343-108742980	4.75527	7.48439	6.8714	3.22062	5.49158	6.5333	7.81503	6.8249	6.21855	1.74948
HENMT1	TSS21659,TSS22449	chr1:109190909-109204148	6.32784	5.54479	7.18999	2.63361	8.276	10.8774	8.43057	5.04861	5.94594	2.0816
VAV3	TSS3416,TSS7897	chr1:108113781-108507545	20.1665	12.771	19.6417	8.08242	14.8223	20.2665	21.5935	27.1426	27.1707	9.67788
MIR7852	TSS9545	chr1:108439844-108439926	0	0	0	0	0	0	0	0	0	0
VAV3-AS1	TSS4754	chr1:108507064-108537229	0.10515	0.583101	0.562219	0	0.284339	0.254872	0.550049	0.234578	0.531284	0.290079
FNDC7	TSS8993	chr1:109255555-109285367	0.058765	0.0396891	0.009043	0.0244607	0.00975436	0.0263064	0.0105741	0.0184963	0	0.0292482
AKNAD1	TSS28838,TSS4696	chr1:109358519-109400864	0	0.0218169	0.126483	0.0257741	0.145554	0.0138611	0.121565	0.00974446	0	0.00973058
SPATA42	TSS12894	chr1:109399838-109401146	0	0.0959612	0.0829695	0	0	0	0	0	0	0
STXBP3	TSS2186	chr1:109289284-109352148	5.4462	13.7831	11.757	5.10699	6.34837	11.3526	16.5781	12.8167	10.0198	6.93743
PRPF38B	TSS16673,TSS31320	chr1:109234931-109244422	37.8317	26.3898	20.2733	42.4086	27.6147	25.1455	22.0856	24.357	20.131	37.2645
GPSM2	TSS23259	chr1:109419602-109473044	1.26112	4.64481	5.70743	2.09691	4.13793	1.74823	10.4958	2.9301	2.51466	1.59106
CLCC1	TSS1458,TSS5011	chr1:109472129-109506121	1.40181	3.71115	3.01873	1.46296	2.55915	4.39121	5.42686	5.72278	3.70269	2.02233
TAF13	TSS11648	chr1:109606997-109618624	17.3252	6.1257	6.77339	7.78012	7.56312	8.40695	3.56783	6.55449	7.11112	11.5177
WDR47	TSS9166	chr1:109512837-109584850	2.33006	2.93623	2.24695	1.47246	1.70765	2.03005	2.53911	3.84302	2.37083	2.06782
TMEM167B	TSS5366	chr1:109633402-109639554	13.4453	11.5788	9.31869	5.54386	9.9975	11.1247	13.3673	11.2465	12.1915	12.1397
SCARNA2	TSS27174	chr1:109642814-109643234	9.51452	15.739	25.1118	25.7193	42.7493	18.7915	6.28166	8.29627	18.8395	42.1075
C1orf194	TSS3817	chr1:109648572-109656479	0	0	0.0907281	0.124218	0.0458369	0	0	0.0471024	0	0
KIAA1324	TSS19943,TSS30917	chr1:109656584-109749403	0.316756	0.0409164	0.0516561	0.0549133	0.0428718	0.0635884	0.0303384	0.230178	0.152262	0.047509
MYBPHL	TSS6770	chr1:109834986-109849663	0	0	0	0.029263	0	0	0	0.0469743	0.0191571	0
CELSR2	TSS31750	chr1:109792640-109818378	1.12503	3.0609	1.99777	0.75858	1.06563	1.50639	1.54421	5.20028	7.25045	0.46482
PSRC1	TSS4694	chr1:109822175-109825790	1.06518	2.57827	3.09683	1.61625	4.76994	1.69248	2.73086	5.71686	4.36957	1.37192
SORT1	TSS13429,TSS23622	chr1:109852187-109940563	1.71462	3.68838	4.25108	3.12377	0.431459	8.02619	8.81929	8.81588	19.3174	2.4976
SARS	TSS29319	chr1:109756514-109780804	25.6951	49.3345	33.0418	19.5488	35.6183	59.2681	52.7023	62.3114	42.901	26.788
SYPL2	TSS11998	chr1:110009099-110024764	0	0	0	0.00980057	0.00729844	0.0105314	0	0	0	0.00740287
ATXN7L2	TSS12503	chr1:110026560-110035420	4.89117	4.01112	3.50792	0.814067	3.8235	2.95637	3.5769	4.491	4.15729	2.98853
AMIGO1	TSS9428	chr1:110049445-110052336	0.742837	0.33765	0.226779	0.0613896	0.216945	1.50358	0.470592	0.975009	0.360819	0.0231742
GPR61	TSS18030	chr1:110082493-110088455	0.00908008	0.0112733	0.0295354	0	0	0.014329	0.0314083	0.0201437	0	0.0201146
CYB561D1	TSS2140,TSS7643	chr1:110036657-110043063	2.65628	3.25716	3.11841	0.33183	1.81266	3.50552	3.63526	6.04477	3.21546	0.788849
MIR197	TSS5270	chr1:110141514-110141589	0	0	0	0	0	0	0	0	0	0
PSMA5	TSS14216,TSS22187,TSS31524	chr1:109941652-109969108	10.4001	20.1212	15.0757	4.03532	12.3981	13.3096	21.3379	12.5352	11.6982	4.93865
GNAT2	TSS23692	chr1:110145888-110155705	0.116331	0.0934404	0.142182	0.014296	0.111952	0.0725227	0.0975851	0.0611071	0.0912372	0.00443887
GNAI3	TSS1113	chr1:110091185-110138454	21.7772	14.9711	12.5003	6.07341	10.3621	15.5683	14.2901	11.9887	11.1662	5.73747
GSTM4	TSS1588	chr1:110198697-110208123	2.16121	7.92504	5.23512	1.80795	8.87909	9.14632	10.0565	7.83642	2.68759	3.29509
GSTM5	TSS8727	chr1:110254863-110260890	0.768328	0.386051	0.461472	1.39332	0.736084	0.770701	4.1969	2.3637	0.306382	0.562179
GSTM2	TSS27503	chr1:110210643-110226619	3.93668	44.7695	10.3664	3.48598	14.2724	21.8934	12.6926	11.5537	8.1349	11.7566
GSTM1	TSS28878	chr1:110230417-110236367	1.62976	20.0718	12.608	4.9774	4.21394	17.5846	14.7617	12.5114	2.7637	8.28643
GSTM3	TSS20006	chr1:110276553-110283660	1.55994	0.432267	0.0766369	0.313647	0.391783	0.286542	0.0931104	0.0856197	0.620489	0.0670182
EPS8L3	TSS16179	chr1:110292701-110306644	0	0	0	0	0.000747014	0	0	0	0	0
CSF1	TSS1373	chr1:110453232-110473616	3.19203	0.501183	0.510589	3.00477	1.17473	1.01925	0.731737	1.05042	3.69764	0.439529
ALX3	TSS19865	chr1:110602996-110613322	0.275083	0.454637	0.555096	0.161458	0.399606	0.319931	0.614257	0.712797	0.515373	0.182665
LINC01397	TSS9409	chr1:110625309-110652341	0	0	0	0	0.0103686	0	0	0	0	0
UBL4B	TSS1730	chr1:110655061-110656569	0.0179311	0.0222279	0.0193865	0	0.0195377	0	0.0414173	0.0398234	0.0162562	0.0595363
SLC6A17	TSS20876	chr1:110693131-110744823	0	0	0.00557586	0.00568224	0.000423457	0.00609747	0	0.00429505	0	0
AMPD2	TSS18948,TSS1898,TSS24548,TSS33457,TSS819	chr1:110162434-110174677	9.66983	25.9294	25.556	5.88801	27.068	20.8472	26.0815	17.2044	17.4744	19.0181
KCNC4-AS1	TSS17497	chr1:110751072-110752609	0	0.246493	0.053691	0	0.135375	0	0.143888	0.0553173	0.0450778	0.0825767
STRIP1	TSS30235,TSS32324	chr1:110574198-110597263	9.50796	15.2569	11.7687	3.28273	8.46755	13.7884	13.1323	14.3369	12.663	7.53528
LOC440600	TSS6524	chr1:110828998-110881793	0.102681	0.0857941	0.0969899	0.0289652	0.053882	0.0935234	0.10247	0.0219053	0.0560072	0.04374
AHCYL1	TSS26562,TSS28547,TSS32	chr1:110527386-110566364	4.82862	18.1783	14.883	5.63615	13.327	16.5156	21.8343	16.6297	20.2072	7.87582
KCNC4	TSS26979	chr1:110753335-110776674	0.390967	0.938132	0.398275	0.168135	1.5657	0.47858	1.17987	0.381164	0.81079	0.426887
SLC16A4	TSS1883	chr1:110905472-110933704	0.516438	0.662717	0.428943	1.3671	0.163379	0.661249	0.34004	0.552383	0.33113	0.830434
PROK1	TSS19703	chr1:110993787-110999976	0	0	0	0	0	0	0	0.0221497	0	0.044133
RBM15	TSS25415	chr1:110881944-110889303	35.7052	5.81789	7.64545	11.327	16.8471	6.07697	5.63934	8.63848	3.68587	9.81014
CYMP	TSS26246	chr1:111023387-111033891	0	0	0	0	0.0243352	0	0	0.0248389	0.0202548	0
LOC440602	TSS4720	chr1:111030301-111032880	0.0110352	0	0	0	2.38337e-07	0	0	0	0	0
KCNA10	TSS20115	chr1:111059838-111061797	0	0	0.0497134	0	0	0	0	0	0.0121909	0
KCNA2	TSS19509,TSS25417	chr1:111136201-111174096	0	0	0	0.0169702	0	0	0	0.0256717	0.00435317	0
LAMTOR5	TSS25413	chr1:110943876-110950546	37.8627	58.9185	44.1754	20.5075	38.1063	51.8835	52.6432	40.534	39.4444	36.9616
LAMTOR5-AS1	TSS12569	chr1:110950430-110958896	0.193894	0.0796633	0.344363	0.0950409	1.11783	0.841323	0.527933	0.505584	0.232929	0.07139
KCNA3	TSS16750,TSS18717,TSS4788	chr1:111196185-111217655	12.1954	4.3234	12.9963	0.927699	4.04538	1.7808	14.0375	2.64786	0.747464	2.61652
LRIF1	TSS30281	chr1:111489811-111506566	1.74454	3.10164	2.03239	1.25542	1.99196	3.46222	4.56689	7.85228	5.12588	1.72
DRAM2	TSS8893	chr1:111659953-111682838	4.02686	11.233	6.17872	6.05166	8.59176	11.9526	11.4104	11.6581	7.17314	7.01699
CEPT1	TSS21264,TSS25268	chr1:111682248-111727724	2.69806	7.93764	5.20853	3.40622	5.45435	8.12012	6.41647	11.7346	6.93332	4.97637
CHI3L2	TSS27614,TSS32840	chr1:111770280-111786062	5.99986	0.857615	1.3201	0.858952	2.17767	0.599111	0.479856	0.767728	0.393678	0.835945
CHIAP2	TSS11130	chr1:111823145-111828730	0	0	0	0	0	0	0	0	0	0
DENND2D	TSS34114,TSS7401	chr1:111728590-111747160	5.05485	8.1608	6.03149	2.30671	7.47768	6.44995	6.18998	10.1332	3.67517	4.09127
CHIA	TSS6273	chr1:111833473-111863188	0	0	0.0215193	0	0	0	0	0	0	0
PIFO	TSS4881	chr1:111889181-111895639	0.0368346	0.0761786	0.119143	0.0806453	0.0535787	0.196085	0	0.0136233	0	0.0135948
PGCP1	TSS32256	chr1:111927140-111932473	0.107722	0	0	0	0	0	0	0	0	0
OVGP1	TSS20623	chr1:111956936-111970399	1.1903	1.08685	0.656302	0.272566	0.304087	1.31941	0.414378	0.405239	0.218651	1.36312
CD53	TSS24625,TSS3181	chr1:111413820-111442558	135.513	173.734	145.19	39.2523	113.829	273.586	237.606	128.123	145.868	95.7009
LINC01160	TSS27828	chr1:112141628-112150940	0.157412	0.195148	0.0189126	0.0256636	0.0762366	0.110904	0.0201979	0.0582634	0.0792875	0.309733
C1orf162	TSS16572	chr1:112016490-112021134	4.84475	8.7166	6.73644	1.73521	6.89424	4.9896	8.28107	5.97676	6.06445	7.04545
TMIGD3	TSS33026,TSS602	chr1:112025969-112106625	0.870189	0.0612806	0.0758949	0	0.309219	0.500521	0.327642	0.184492	0.290073	0.488158
ADORA3	TSS602	chr1:112042050-112046743	0.0416858	0.0431674	0.0986517	0.0668768	0.132288	0.0733552	0.025082	0.067457	0.0827324	0.100922
KCND3	TSS27885	chr1:112318453-112531777	0.0296179	0.0428289	0.0515392	0.0295978	0.0771874	0.0875609	0.0539074	0.0600608	0.0468466	0.0162189
KCND3-IT1	TSS25954	chr1:112396383-112399527	0	0	0	0	0	0	0	0	0	0
KCND3-AS1	TSS28054	chr1:112452278-112453552	0	0	0	0	0	0	0	0	0	0
FAM212B	TSS11986,TSS31437	chr1:112264685-112298419	0.696924	0.691927	0.279073	0.500623	0.428103	1.00355	0.368011	1.58006	0.722865	0.603232
DDX20	TSS20103	chr1:112298189-112310199	6.11653	3.57408	3.04383	1.9481	3.1573	3.56954	2.94535	5.01387	4.05924	4.29426
FAM212B-AS1	TSS31074	chr1:112282462-112290420	0.0133111	0	0.0132862	0.01396	0	0.17423	0.01536	0.13297	0.0556478	0.0338389
LOC101928718	TSS12698	chr1:112287938-112298131	3.11817e-15	0.00383833	0	0.0446937	0.0101248	0.0294997	2.96709e-15	3.08339e-30	5.96229e-23	0.0565911
LOC643355	TSS26451	chr1:112533189-112541463	0	0	0	0.0246734	0	0	0	0	0	0
RAP1A	TSS15841,TSS32766	chr1:112162404-112259317	9.61875	9.07232	5.99711	5.51179	4.076	8.51395	9.15396	8.42231	4.75812	8.5457
WDR77	TSS18664	chr1:111982511-111991830	4.80546	17.3768	13.6168	3.46055	12.1218	20.5785	15.6001	13.3254	15.3879	5.25291
ATP5F1	TSS26540	chr1:111991742-112004525	30.6686	51.5095	46.7536	16.5169	42.2906	43.3275	45.4798	30.242	35.05	20.5254
MIR4256	TSS10852	chr1:113004391-113004455	0	0	0	0	0	0	0	0	0	0
CTTNBP2NL	TSS14252	chr1:112938799-113003786	0.585672	0.759169	0.48502	0.556127	0.56175	1.08099	1.16491	9.59291	2.02082	1.98896
WNT2B	TSS12372,TSS21938	chr1:113009162-113063910	0.041868	0.115947	0.177142	0.112867	0.0891745	0.229173	0.115117	0.363265	0.0588479	0.21112
ST7L	TSS31484,TSS33429	chr1:113066140-113162040	1.18726	1.89014	1.81227	1.86234	2.14033	4.72429	2.16079	4.04821	4.05244	1.64012
CAPZA1	TSS2790	chr1:113162074-113214241	37.4209	26.3315	18.866	9.5445	11.7638	28.2384	32.7281	25.5025	22.0424	21.2112
FAM19A3	TSS29458	chr1:113263188-113269856	0.0266949	0.0330413	0.0287803	0.0391833	0.0290323	0.0850621	0.0308803	0.745316	0.0241715	0.0549384
PPM1J	TSS21534	chr1:113252615-113257950	0.21778	0.482283	0.185143	0.159762	0.35612	3.38712	0.251404	0.992956	1.31199	0.482161
LINC01356	TSS1527	chr1:113362790-113393265	0.0387413	0.105117	0.117933	0.106573	0.0686454	0.0536515	0.108991	0.0631596	0.070279	0.112587
SLC16A1-AS1	TSS21469	chr1:113499036-113506690	2.03825	6.51212	4.29144	2.45768	5.07752	2.85513	2.38026	2.87968	3.48514	2.36781
MOV10	TSS16113,TSS7827	chr1:113216933-113243368	26.7946	23.7958	19.7878	9.16612	14.7142	20.5231	31.71	17.1763	14.9687	17.4776
LOC100996251	TSS32774	chr1:113554308-113615724	0.038964	0.548989	0.365209	0.464974	0.126418	0.49894	0.0850178	0.391385	0.162471	0.428604
RHOC	TSS12239,TSS16251	chr1:113243748-113250025	34.6546	75.5643	19.0057	32.6393	31.3476	76.4697	36.3976	78.4859	50.2711	23.5907
SLC16A1	TSS17800,TSS27620	chr1:113454469-113498975	8.42031	4.45796	4.20566	2.3439	2.75706	5.96838	2.37881	8.2306	4.46542	1.6034
AKR7A2P1	TSS4199	chr1:113465971-113467295	2.96759	4.03217	4.70726	1.45645	5.43968	6.7189	5.5845	3.90171	5.19406	2.32855
LRIG2	TSS27518	chr1:113615791-113667824	1.76848	3.25431	2.62757	1.0861	1.7147	3.26423	2.01226	3.96441	1.83698	3.77902
LOC643441	TSS20356	chr1:113739403-113748875	0.0377615	0.0447564	0.152938	0.0440921	0.13846	0.0760094	0.126117	0.0440979	0.09205	0.0285277
MAGI3	TSS14533	chr1:113933474-114228545	0.163255	0.79505	0.229797	1.21954	0.726716	2.03589	0.100205	0.745882	4.01742	0.697911
PHTF1	TSS15579	chr1:114239823-114301777	4.56606	8.53773	4.01437	3.51538	2.8348	3.75908	4.69299	4.66976	3.71952	5.6776
RSBN1	TSS11335	chr1:114304453-114355098	5.42842	7.9223	5.7227	5.58453	5.38479	6.49768	5.90222	12.938	10.4481	5.7535
DCLRE1B	TSS6257	chr1:114447914-114456708	4.57037	2.04494	1.88777	1.7695	2.03122	1.85942	2.27773	3.01568	3.11709	1.01168
SYT6	TSS4059,TSS992	chr1:114631913-114696472	0	0	0	0	0	0	0.00664765	0	0	0
OLFML3	TSS535	chr1:114522012-114524876	0.202418	0.234339	0.127282	3.28794	0.409908	0.0228798	0.333749	0.0962897	1.87536	0.0640262
AP4B1-AS1	TSS12181,TSS5862	chr1:114355233-114443859	0.513626	0.311003	0.245993	0.117117	0.258202	0.325525	0.277318	0.963922	0.342021	0.349348
PTPN22	TSS9927	chr1:114356432-114414381	4.19203	1.38828	1.05149	0.812473	2.42276	3.27283	2.88641	1.4722	1.99217	1.78652
AP4B1	TSS1043,TSS19075	chr1:114436816-114447746	7.40543	7.18069	4.96295	2.32179	4.41719	7.73696	5.59277	7.31319	4.92341	7.67895
BCL2L15	TSS4909	chr1:114419435-114430169	0.13567	0.131102	0.0545533	0.0294772	0.027451	0.0870354	0.0752612	0.245115	0.0502016	0.0320136
TRIM33	TSS17915	chr1:114935398-115053781	6.62639	4.7182	4.24358	5.30764	2.96397	7.00401	3.73695	12.1831	6.34858	6.83278
AMPD1	TSS15834	chr1:115215719-115238239	0.162344	0.026831	0	0.0317124	0.0708393	0.0341502	0.0311788	0.216115	0.137506	0.023943
DENND2C	TSS14454	chr1:115127195-115212732	0.0984898	0.0236272	0	0.0278979	0.038092	0.0524924	0.00730657	0.0491912	0.0316674	0
BCAS2	TSS28005	chr1:115110180-115124265	28.8775	14.456	14.6803	14.434	17.4807	26.4992	15.807	15.6289	15.1377	13.3267
NRAS	TSS18400	chr1:115247084-115259515	30.6275	11.0534	13.1528	5.51698	11.1347	13.6751	13.3394	9.81729	7.3489	9.19613
HIPK1-AS1	TSS32469,TSS6037	chr1:114466622-114472147	0.199617	0.0919761	0.0670785	0.108741	0.110494	0.421551	0.0868086	0.162199	0.134541	0.0547187
HIPK1	TSS20085,TSS20281,TSS3591	chr1:114471995-114520491	24.33	10.9837	12.1766	6.42613	15.9118	5.4042	10.581	16.1559	6.93661	13.6162
SYCP1	TSS34004	chr1:115397423-115537990	0	0	0	0.000532937	0	0	0	0	0	0
TSHB	TSS34208,TSS543	chr1:115572444-115576930	0	0	0	0	0.0690179	0	0	0	0	0
NGF	TSS13361	chr1:115828536-115880857	0	0	0	0.239365	0	0	0	0	0	0.0150277
TSPAN2	TSS18681	chr1:115590632-115632121	0.285234	0.334524	0.275006	0.0955537	0.035473	0.399858	0.977287	0.527236	0.151058	0.0899727
SIKE1	TSS3315	chr1:115312104-115323308	2.87894	3.01838	2.9077	1.03297	2.52567	2.73007	3.14446	3.59609	2.63269	1.74878
CASQ2	TSS13743	chr1:116242625-116311426	0.0942441	0.128029	0.043001	0.0837825	0.222711	0.0951658	0.0896463	0.0879995	0.0727256	0.0966508
NHLH2	TSS17646,TSS23713	chr1:116378998-116383747	0	0	0	0	0	0	0	0	0	0
VANGL1	TSS10374,TSS24298	chr1:116184573-116240845	0.921432	0.822917	0.489764	0.270246	0.27273	0.508344	1.88402	1.18476	0.676263	0.122538
MAB21L3	TSS13338	chr1:116654375-116677861	0	0	0.0256394	0.013483	0.00107547	0	0	0	0	0.0014547
LOC101928995	TSS8998	chr1:116461996-116468529	0	0	0	0	0	0	0	0	0	0
LOC101928977	TSS30793	chr1:116465193-116519897	0.134655	0.165809	0.0770236	0	0.124716	0	0.134311	0.17179	0.121418	0
SLC22A15	TSS6455	chr1:116519118-116612675	0.262526	0.112012	0.0762858	0.0272236	0.090296	0.133639	0.116105	0.341041	0.197487	0.0235051
LOC101929023	TSS25913	chr1:116966345-117021448	0	0.733462	0.551584	0	0.0932759	0	0.699923	0.767773	0.00409791	1.23196
IGSF3	TSS19731,TSS33584	chr1:117117019-117210377	0.360724	0.585894	0.0421116	0.244545	0.148722	0.939644	0.0691647	2.19053	2.45715	0.0439835
MIR320B1	TSS28098	chr1:117214370-117214449	0	0	0	0	0	0	0	0	0	0
C1orf137	TSS2001	chr1:117236733-117249225	0	0	0	0	0	0	0	0	0	0
CD58	TSS24545	chr1:117057155-117113715	12.782	21.6844	24.9092	10.6026	25.117	6.63573	28.0386	22.3773	12.0005	11.0654
CD2	TSS19958	chr1:117297085-117311851	15.4267	6.75365	2.68794	1.00891	1.90193	4.69568	1.1809	6.53878	1.66237	1.05372
PTGFRN	TSS33489	chr1:117452544-117532980	0.234809	0.365458	0.557069	0.394663	0.64583	0.84209	0.347763	2.43241	6.6798	0.307276
CD101	TSS17486	chr1:117544371-117579173	0.141331	0.652257	0.156141	0.411398	0.093471	0.480569	0.25726	0.370176	0.390034	0.0751617
LOC101929099	TSS25902	chr1:117568103-117602112	0.0630117	0.0216125	0.0791276	0.0214434	0.04781	0.0254579	0.0793002	0.0204522	0.0366501	0.0905185
TRIM45	TSS2342	chr1:117653676-117664411	1.89663	2.11582	1.21432	0.841136	1.31611	1.71603	0.798446	1.44235	1.30935	0.955375
TTF2	TSS29733	chr1:117602948-117645491	4.45148	4.60875	5.15988	2.21394	5.61325	4.21999	5.36929	5.76064	6.51836	3.63069
MIR942	TSS12299	chr1:117637264-117637350	0	0	0	0	0	0	0	0	0	0
VTCN1	TSS4203,TSS8606	chr1:117686208-117753582	0.000944219	0.00281537	0.000639593	0	0	0	0.00261677	0.00251702	0.00146989	0
LINC01525	TSS22774	chr1:117838087-117863958	0	0	0	0	0	0	0	0	0.053687	0
LOC100996263	TSS31473	chr1:118139453-118148392	0	0	0	0	0	0	0	0	0	0
MAN1A2	TSS15895	chr1:117910084-118068320	8.42784	7.66192	8.45046	8.23844	6.7311	6.00649	7.76911	7.04902	6.98907	6.39968
FAM46C	TSS18436	chr1:118148603-118171011	19.2075	1.735	11.7166	6.51319	3.5904	4.53499	1.29285	5.05032	0.857393	2.74258
GDAP2	TSS28468	chr1:118406106-118472302	1.49206	1.40574	1.45574	0.773201	0.977041	0.89998	1.38256	1.66274	0.939744	1.01103
TBX15	TSS9236	chr1:119425665-119532179	0.116016	0.0180107	0.00786661	0.171344	0.0475128	0	0.0167153	0.0482469	0.0833929	0.0481961
WDR3	TSS11807	chr1:118472371-118503049	1.60699	5.02782	4.00541	1.13616	3.24404	5.58266	7.64166	6.38682	6.97983	1.42716
SPAG17	TSS11309	chr1:118496287-118727848	0	0.0014385	0	0.0152772	0.00126513	0.00910573	0.00233315	0	0	0
HAO2	TSS10213	chr1:119911398-119936753	0	0	0	0	0	0	0	0	0.0142261	0
HAO2-IT1	TSS7942	chr1:119911568-119912953	0	0	0	0	0	0	0	0	0	0
HSD3B2	TSS20401,TSS21109	chr1:119957553-119965662	0	0	0	0	0	0	0	0	0	0
ATP1A1	TSS30450,TSS6601,TSS967	chr1:116915794-116947396	54.3576	48.3216	45.095	22.9494	39.7818	48.9624	48.5514	62.7218	46.1254	26.6259
ATP1A1-AS1	TSS10029,TSS15738,TSS19763,TSS29917	chr1:116935486-116961244	0.976043	2.05608	1.25875	0.462955	1.55902	2.10342	2.46704	2.1105	2.54291	0.991099
WARS2	TSS2977	chr1:119573838-119683295	2.01586	2.07106	2.10837	1.74371	1.73739	2.4455	2.67459	3.70182	2.57727	1.05353
LOC101929147	TSS4313	chr1:119683018-119818596	0.888752	4.35128	3.42384	1.69108	0.68179	4.74297	2.16398	3.23168	2.72824	2.19959
WARS2-IT1	TSS22797	chr1:119590027-119605910	0.0599946	0	0.128033	0.0563479	0.0242994	0.0162265	0.00698478	0.00744398	0	0
HSD3B1	TSS27759	chr1:120049825-120057681	0	0	0	0	0	0	0	0	0	0
LINC00622	TSS32591	chr1:120140324-120141914	0	0	0	0	0	0.0535752	0.0195183	0	0	0
HSD3BP4	TSS11823	chr1:120106502-120115199	0	0	0.00307808	0.0207735	0.00309702	0.004456	0	0	0.00514803	0.0062796
ZNF697	TSS630	chr1:120161999-120190390	0.0294934	0	0.0117412	0.0937174	0.0644514	0.42569	0.01699	0.0384067	0.0267877	0.0217863
HMGCS2	TSS5100	chr1:120290618-120311555	0	0	0	0	0	0	0	0	0	0.00282867
REG4	TSS19049	chr1:120336640-120354203	0.081718	0	0	0	0	0.0324352	0.0236039	0.0453858	0	0
PHGDH	TSS8483	chr1:120254418-120286849	11.4386	14.4936	4.17748	0.803039	12.9425	22.0122	11.3989	1.24387	0.260123	0.0432918
NBPF7	TSS16461	chr1:120377387-120387503	0.214025	0.158843	0.13998	0.0916293	0.184598	0.365038	0.29292	0.328333	0.244915	0.170859
ADAM30	TSS16329	chr1:120436155-120439147	0	0.0106018	0	0.012524	0	0	0	0	0	0
NOTCH2	TSS32369	chr1:120454175-120612317	5.11873	2.51143	2.18723	2.52194	1.8694	5.00339	2.99947	5.20394	2.13362	3.23549
FAM72B	TSS13976	chr1:120839004-120855681	2.52674	2.44453	2.66539	3.70572	4.76375	2.57927	3.12601	4.78833	3.39002	1.73086
FCGR1B	TSS4459	chr1:120926127-120935944	0.270505	0.226821	0.219437	0.103291	0.0758791	0.360443	0.283771	0.932303	0.218178	0.0814887
HIST2H2BA	TSS33227	chr1:120906033-120914842	12.6504	27.8085	23.8105	31.272	33.822	3.18439	19.4174	7.08018	7.07708	27.3819
ANKRD20A12P	TSS1400	chr1:142697420-142713605	0.0160645	0.280302	0.326431	1.0366	0	0.448752	0	0.280675	0.441823	0.0886964
CSDE1	TSS32108	chr1:115259533-115300671	104.494	86.8829	80.1829	49.9185	91.2672	74.8229	118.785	105.806	81.573	64.8692
SRGAP2-AS1	TSS18685	chr1:121102016-121139765	0.104574	0.10194	0.0425992	0.169673	0.0720654	0.087175	0.0834906	0.154073	0.0612501	0.174485
SRGAP2D	TSS25235	chr1:121107151-121131061	2.50901	2.04486	1.85596	1.53884	2.44162	2.17524	1.30768	8.64614	4.51035	0.209175
SRGAP2B	TSS25235	chr1:121107151-121134685	4.49814	3.36594	2.88526	5.50636	2.13908	4.93569	1.51304	8.69008	3.33726	3.61561
LOC102723769	TSS29550	chr1:143134602-143202239	0.31301	0.376434	0.160544	0.782498	0.0323656	0.421124	0.045775	0.0623454	0.313708	0.361716
EMBP1	TSS7777	chr1:121260909-121313686	1.60877	2.23187	1.35663	0.302114	2.25534	0.694944	2.01214	0.740388	0.923009	0.854693
MIR6077	TSS9916	chr1:143672920-143673002	0	0	0	0	0	0	0	0	0	0
RNU1-13P	TSS31067	chr1:143673128-143673290	0.458751	0	2.11377	7.91238	7.80902	0.472776	0	0.363921	0	7.5932
LOC100132057	TSS6195	chr1:143687126-143717173	0.0981025	0.782674	0.570358	0.262345	0.642644	0.378452	0.903952	0.640975	0.543775	0.521347
PPIAL4G	TSS24639	chr1:143767143-143767881	0.227297	0.234049	0.612566	0.294714	0.526669	0.744683	0.480962	0.315838	0.340384	0.726658
LINC01138	TSS4871	chr1:143717587-143744519	3.75678	5.84953	5.39478	2.00661	5.22697	5.5728	8.73607	4.26895	4.26852	3.45741
FAM72D	TSS5151	chr1:143896451-143913143	0.330711	7.87901e-05	8.88979e-05	0.906436	0.98213	0.489709	0.000123997	0.786563	0.383183	0.390739
FAM72C	TSS13942	chr1:143896524-143913160	2.17501	2.53695	2.67582	2.49313	3.56427	2.17776	3.07626	3.87234	2.93596	1.37825
LOC728989	TSS32299	chr1:146490894-146514599	1.45057	1.37357	1.50238	0.301597	6.37657	6.02089	35.0272	14.9138	0.146499	9.22137
NBPF13P	TSS18169	chr1:146571065-146585928	0	0	0.00826489	0.0358607	0.0265853	0	0.028252	0.00169714	0	0
RNVU1-8	TSS14282	chr1:146556162-146556303	8.37148	14.396	1.62519	46.8457	27.3298	3.65202	4.42044	2.01676	0	69.4141
PRKAB2	TSS4718	chr1:146626684-146644168	1.77442	1.79762	1.47821	0.635524	1.31838	2.04442	2.09333	2.41766	1.01709	1.12966
FMO5	TSS21354	chr1:146655883-146697230	0.4741	1.91573	0.748133	0.390528	1.04504	0.556367	1.7214	0.905555	0.986726	1.1742
PDIA3P1	TSS4251	chr1:146649429-146651528	39.1727	34.4421	25.028	21.197	28.2437	49.0183	38.1175	30.9295	30.9906	21.1074
LINC00624	TSS31589	chr1:146853913-146989699	0	0.00249246	0	0.011039	0.0462492	0	0	0.00104333	0.000882633	0
BCL9	TSS2923	chr1:147013270-147098020	0.725726	1.93069	0.206112	0.164642	0.764387	1.57754	2.17233	1.73356	1.12179	0.0370253
ACP6	TSS14827	chr1:147119167-147142634	0.865469	3.52972	3.23877	1.18368	3.7427	5.38666	6.65388	4.2769	1.59659	0.422232
GJA5	TSS21744,TSS2437	chr1:147228331-147245466	0.0242015	0.0300675	0	0.354799	0.0176171	0.178042	0.065131	0.321936	0.043943	0.00893617
GJA8	TSS24005	chr1:147374945-147381395	0	0	0	0	0.0218263	0	0	0	0.0181632	0
PDZK1P1	TSS5522	chr1:147466093-147487188	0.0801532	0.111103	0.0788901	0.0375271	0.0507634	0.198399	0.0985434	0.138169	0.0491342	0.0650957
GPR89B	TSS25334	chr1:147400505-147465753	2.89972	5.0041	3.68483	2.73587	3.63719	5.9744	4.85639	4.8143	4.60866	3.8475
CHD1L	TSS31190	chr1:146714290-146767447	12.7093	18.8267	14.2283	7.54183	14.5287	19.3622	19.9645	14.6626	12.1699	13.7995
FCGR1C	TSS5337	chr1:149369293-149378303	0.281703	0.183696	0.159646	0.104835	0.0545619	0.441217	0.290438	1.41061	0.209045	0.0676949
LOC388692	TSS31070	chr1:149287129-149291743	1.56462	8.20808	4.42562	0.826236	3.91263	6.72787	10.612	3.63104	6.95039	2.10066
FAM231D	TSS7083	chr1:149287450-149291743	0.0399571	0.626089	1.42811	0.651319	0.975417	0.000427837	0.762471	0.456878	1.74337	0.784833
RNVU1-19	TSS8891	chr1:149514089-149514256	5.44585	0	8.76825	4.71746	30.457	1.66378	1.57125	0	2.27216	26.3118
PPIAL4A	TSS13495	chr1:149553002-149553787	0.216673	0.214597	0.566221	0.348796	0.36297	0.836268	0.490223	0.581826	0.322148	0.78846
HIST2H2BF	TSS2852	chr1:149754244-149783928	15.7294	40.2111	35.4581	59.6135	60.3052	2.8465	23.8273	9.05438	9.32421	57.4214
FCGR1A	TSS31728	chr1:149754249-149764074	0.339883	0.259892	0.258757	0.0670375	0.0712901	0.5089	0.354524	1.32332	0.268904	0.0554013
HIST2H3D	TSS22695	chr1:149784779-149785236	2.63501	5.33448	18.1641	31.8375	60.7162	1.89588	6.20839	2.12111	1.97047	29.3263
LINC00623	TSS27520,TSS4240	chr1:149575481-149619134	2.624	2.36594	3.31466	0.854605	2.57497	3.76346	7.31016	2.12568	3.67277	2.50311
LINC00869	TSS7162	chr1:149576160-149651107	1.30056	0.760383	0.845596	0.597861	1.017	1.02373	1.10663	1.44126	0.85322	1.10653
LOC103091866	TSS32063	chr1:149576261-149672983	3.04609	8.32595	6.83132	1.08891	6.5648	6.55331	12.2357	5.47287	8.18431	3.05223
RNVU1-20	TSS17437	chr1:149605916-149606079	7.94469	5.47349	8.42689	28.3218	48.1015	6.04042	8.59112	0	1.98106	25.4694
NBPF11	TSS26896,TSS30498	chr1:147574322-147624469	2.11598	2.13993	1.71883	1.13861	1.39	3.73529	2.71938	2.53925	1.5605	1.30591
NBPF8	TSS17794	chr1:147574322-148346929	2.2449	1.82422	1.5828	1.25608	2.04747	3.30702	2.60548	2.63511	1.38588	1.78257
NBPF14	TSS27217	chr1:148250248-148346756	0.00173911	0.00411483	0.00259426	0.0247263	0.00131217	0.00512935	0.00274563	0.0039827	0.00217773	0.00405779
NBPF9	TSS17794	chr1:148250248-148346929	1.67648	1.68126	1.28273	0.626347	1.03172	2.74864	1.82585	2.07305	1.5184	1.42595
NBPF25P	TSS19256	chr1:148250249-149109725	2.25446	1.7616	1.49631	1.39519	1.62967	3.24522	2.28204	1.82246	1.23515	1.78929
LOC101927468	TSS8934	chr1:147680369-147719342	0.0199982	0.00479648	0.00531107	0.0400728	0.0139119	0.00925721	0.013908	0.0231335	0.0118757	0
MIR5087	TSS24364	chr1:147806602-147806678	0	0	0	0	0	0	0	0	0	0
MIR6077	TSS31882	chr1:147860433-147860515	0	0	0	0	0	0	0	0	0	0
RNU1-13P	TSS16481	chr1:147860641-147860803	1.86559	0	1.50984	7.91238	7.80902	0.472776	0	0.363921	0	7.9337
LOC100132057	TSS26794	chr1:147874635-147904682	0.103996	0.803425	0.597519	0.27133	0.657426	0.376862	0.966381	0.651393	0.57244	0.529253
PPIAL4C	TSS19429	chr1:147954634-147955419	0.216673	0.209933	0.570456	0.355279	0.341847	0.840261	0.470562	0.539821	0.327289	0.771034
RNVU1-19	TSS16401	chr1:147994145-147994313	9.05427	2.91606	13.2017	61.8067	55.993	4.59966	1.0234	0	1.52075	39.3638
PPIAL4F	TSS5890	chr1:148201751-148202536	0.00643989	0.05111	0.126165	0.188695	0.0255486	0.388018	0.0670578	0.146846	0.0981469	0.653999
NBPF15	TSS1795,TSS25195	chr1:148558187-148596267	4.66468	4.38882	3.72359	2.33807	3.06411	9.23945	4.81943	3.93523	3.24043	3.9557
PPIAL4E	TSS14681	chr1:148806014-148806799	0.00643989	0.052233	0.129252	0.189722	0.0280142	0.388448	0.064106	0.154449	0.10779	0.638938
LOC101060524	TSS16997	chr1:148901844-148904054	0.0589694	0	0.0255528	0.0692052	0.025735	0.0186387	0	0	0	0.01306
LOC645166	TSS16881,TSS6843	chr1:148928312-148953054	7.19921	10.9416	5.61867	0.646335	3.52699	3.99758	5.55763	4.1652	1.90579	2.04062
HIST2H4A	TSS30583	chr1:149804220-149804616	38.3448	142.847	80.1576	91.759	73.3988	16.9066	60.3511	45.3281	47.9475	48.8456
HIST2H3A	TSS29892	chr1:149812258-149812765	5.10794	5.96428	9.46715	8.96375	19.562	1.68013	3.48142	1.44188	2.58729	12.574
NBPF20	TSS19771	chr1:144146810-146467744	0.209669	0.199177	0.183006	0.132801	0.190873	0.374646	0.244163	0.245119	0.128373	0.146724
NBPF8	TSS17511	chr1:144614958-144830407	4.56587	3.71783	3.22239	2.17369	2.21042	6.63987	3.59489	4.09757	2.80752	3.9331
NBPF9	TSS17511	chr1:144614958-145370304	1.761	2.17254	1.5565	0.889074	2.38123	3.5356	3.40893	2.84446	1.77652	1.17775
NBPF25P	TSS11313,TSS30476	chr1:145289769-146467743	5.66611	4.38915	3.43236	3.96541	3.11667	8.87991	5.0308	4.4511	2.91094	5.42864
NBPF10	TSS24011	chr1:145293370-146466121	0.443249	0.372933	0.328411	0.241762	0.388306	0.574559	0.533119	0.521471	0.266947	0.27107
NBPF12	TSS28775	chr1:146373856-146467639	2.0644	1.99417	1.84715	0.910617	1.38122	2.76338	2.64079	2.8839	1.69511	1.19596
LINC00623	TSS14921,TSS19721	chr1:144298163-144341756	0.18765	0.259443	0.385443	0.0863299	0.271803	0.45568	0.769349	0.205435	0.522259	0.18086
LINC00869	TSS4002	chr1:144300467-144341077	9.28013	8.66437	11.1367	3.40187	11.1567	11.5179	21.9552	8.23455	11.281	8.95656
PPIAL4C	TSS9523	chr1:144363461-144364246	0.216673	0.192325	0.609177	0.368074	0.350231	0.875018	0.466932	0.597717	0.320352	0.865058
PFN1P2	TSS16444	chr1:144610814-144612719	0.991642	0.875738	0.597336	0.416706	0.478391	1.02817	0.882964	1.14275	0.521867	0.332177
LOC653513	TSS21893	chr1:144676436-144680025	0.295787	0.0560732	0.110997	0.432268	0.0923531	0.0816223	0.343739	0.0630915	0.0102575	0.169197
PDE4DIP	TSS14566,TSS23464,TSS29232,TSS33741,TSS3990,TSS4901	chr1:144851423-145076186	4.05957	5.56289	5.71645	1.43691	5.7195	5.00744	13.3661	3.80649	1.07344	3.91481
SEC22B	TSS10722	chr1:145096406-145116997	9.58306	20.0713	17.8855	8.09322	14.5686	25.4787	30.0445	23.5712	24.2053	8.65768
NOTCH2NL	TSS33257	chr1:145209112-145286270	3.51922	2.67471	2.25549	3.12154	2.29369	4.87442	3.14772	3.77039	2.9246	4.91016
LOC101928979	TSS32819	chr1:145376205-145382404	0.0208152	0.0854304	0.140376	0.382158	0.0451322	0.359739	0.294068	0.234098	0.112851	0.0454633
HFE2	TSS23945	chr1:145413190-145417545	0	0	0.0140064	0.027085	0.014108	0.0292765	0.0298492	0.04091	0.0234696	0.0143213
TXNIP	TSS17959	chr1:145438437-145442628	819.29	229.754	891.185	44.8868	167.185	217.225	978.451	169.317	202.363	201.753
POLR3GL	TSS22363	chr1:145456235-145470387	15.4853	28.7594	28.8997	10.9341	23.8142	25.0769	43.6433	24.3449	26.8413	12.2776
ANKRD34A	TSS18752	chr1:145470507-145475647	0.112085	0.491583	0.548768	0.0719228	0.413512	0.452748	0.244915	0.703044	0.435714	0.286498
LIX1L	TSS23730	chr1:145477066-145501669	2.91181	9.52369	6.2641	1.3311	3.24774	7.82577	6.99917	9.00126	7.01599	2.57729
RBM8A	TSS23382	chr1:145507556-145513535	6.40215	13.8619	10.5034	2.94516	7.75071	12.7883	15.637	10.9449	12.665	5.57412
GNRHR2	TSS10510,TSS11430,TSS2783	chr1:145509751-145516076	0.215867	0.248399	0.0672331	0.0655739	0.163816	0.723197	0.497336	0.521169	0.596248	0.0274572
PEX11B	TSS14284,TSS6623,TSS7892	chr1:145516164-145523732	4.18704	12.3746	8.44023	1.80342	3.89468	11.4875	12.6596	15.567	14.2675	5.68644
ITGA10	TSS1187	chr1:145524890-145543868	0.134362	0.404457	0.319755	0.423717	0.451692	1.85637	0.488223	5.91483	0.459842	0.18322
ANKRD35	TSS26847	chr1:145549208-145568526	0.1484	0.0409486	0.0107289	0.0725553	0.0180028	0.0260078	0.019008	0.0418641	0.0205638	0.0101462
PIAS3	TSS9005	chr1:145575987-145586546	7.98522	9.24108	5.93985	2.61289	4.97741	6.80414	6.41055	9.65917	7.79435	3.66295
NUDT17	TSS11780	chr1:145586492-145589435	1.72591	1.79917	2.0991	0.571419	1.55268	2.47985	2.4315	1.93292	2.25625	0.975943
MIR6736	TSS6871	chr1:145584422-145584481	0	0	0	0	0	0	0	0	0	0
POLR3C	TSS31261,TSS33776	chr1:145590666-145611044	6.46707	7.26653	6.51289	3.62439	6.30195	7.56117	7.87834	6.76345	6.38881	3.91518
RNF115	TSS23543	chr1:145610989-145689005	15.4182	8.33019	8.27056	6.1226	9.71101	6.63356	7.88096	8.43907	7.30426	8.8471
CD160	TSS12562	chr1:145695797-145715639	1.13287	0.745843	0.598627	0.462524	0.397724	1.16997	0.58784	1.36649	0.550593	0.667009
PDZK1	TSS25749	chr1:145727665-145764206	0.0980939	0.146747	0.156011	0.10261	0.0571677	0.328022	0.171864	0.175499	0.0924688	0.104194
GPR89A	TSS31376	chr1:145764594-145827103	2.93453	5.27088	4.1052	3.16634	3.82673	6.61519	5.0601	5.30613	5.00708	4.10151
PDZK1P1	TSS16857	chr1:145924387-145945477	0.0801532	0.11328	0.0788901	0.0330239	0.0507634	0.197013	0.100567	0.137488	0.0491342	0.0638817
NBPF11	TSS26583,TSS3340	chr1:146032541-146082633	3.17768	3.06822	2.50446	1.74789	2.30328	5.55151	3.90749	3.88705	2.25755	2.45558
HIST2H2BC	TSS29498	chr1:149821758-149822340	18.8008	41.4374	43.8546	22.6155	84.8528	8.70975	29.542	11.5861	21.7247	28.3401
HIST2H2AA4	TSS28927	chr1:149813784-149814318	135.287	396.606	340.824	291.187	473.125	31.7493	195.486	69.025	74.5738	424.481
HIST2H3A	TSS1922	chr1:149824180-149824687	5.22599	5.89599	9.62343	9.00844	19.0624	1.68013	3.48142	1.44188	2.58729	12.4993
HIST2H4A	TSS4554	chr1:149832329-149832725	38.2076	141.395	79.684	89.9746	72.9722	16.6391	60.0626	44.9664	47.6587	48.3331
HIST2H2AA4	TSS30316	chr1:149822627-149823161	139.762	412.355	372.099	301.715	471.64	31.567	187.671	68.5288	99.8781	412.279
HIST2H2BE	TSS8291	chr1:149856009-149858232	45.3812	96.503	63.2464	94.24	61.1307	8.89118	59.4226	14.5438	18.2708	73.3394
HIST2H2AB	TSS21762	chr1:149859018-149859466	2.43694	1.44401	4.08164	22.3545	25.8681	0.284623	1.53825	0.424736	0.239262	18.7934
HIST2H2AC	TSS3399	chr1:149858524-149858961	15.8187	19.7328	29.216	34.4683	64.5808	8.14443	12.7246	4.66298	4.61925	51.0904
BOLA1	TSS21645	chr1:149871154-149872348	3.18815	5.22568	6.11167	2.39148	7.56246	9.98053	11.241	13.4199	14.5744	3.3191
SV2A	TSS22325,TSS9564	chr1:149874871-149889434	7.86503	28.3916	10.2574	4.77952	8.34713	8.0528	18.3203	23.0705	13.0551	12.4697
MTMR11	TSS2517,TSS30594	chr1:149900542-149908791	0.121554	0.136839	0.0839791	0.0558514	0.0554322	0.226937	0.0723074	0.122321	0.160304	0.0694632
OTUD7B	TSS4268	chr1:149912228-149982686	0.714679	0.566982	0.38635	0.38559	0.27045	1.08309	0.623552	1.20869	0.21777	0.184243
SF3B4	TSS21335	chr1:149895208-149900144	45.8295	36.1004	30.7994	12.9577	35.3589	26.0172	36.3234	30.6308	31.1666	17.3757
VPS45	TSS22176,TSS29106	chr1:150039349-150117505	2.13273	11.6312	5.88059	2.66813	5.53892	8.38359	10.161	5.79025	8.68202	4.87169
CA14	TSS25848	chr1:150230137-150237480	0.698603	0.0902625	0.0945163	0.113883	0.111088	0.161247	0.0503946	0.06462	0.0792063	0.290031
ANP32E	TSS32290,TSS5260	chr1:150190716-150208504	18.7336	20.687	22.7348	12.1688	15.6249	15.7442	26.6923	15.5679	17.2581	10.5327
CIART	TSS26773,TSS2996	chr1:150254942-150259504	0.469795	0.551331	0.213235	0.256075	0.107744	0.829932	0.108889	0.376378	0.0938225	0.493414
C1orf54	TSS1079,TSS4580,TSS7384	chr1:150244686-150253335	18.9926	29.7861	20.5904	18.6277	6.42144	4.70572	2.52262	16.216	15.2992	22.4145
PLEKHO1	TSS12961,TSS18877,TSS33478	chr1:150121623-150132260	41.8312	111.841	78.4299	30.5462	76.2563	69.1404	124.588	74.9895	74.1444	70.9906
MRPS21	TSS30784	chr1:150266261-150281414	30.1085	58.515	46.9946	18.9029	35.2131	57.0052	47.8092	42.6148	42.3617	27.3464
PRPF3	TSS18426	chr1:150293927-150325704	14.4936	15.888	10.4939	6.50295	11.4577	13.6889	13.4846	15.7157	10.6622	11.3889
RPRD2	TSS7297	chr1:150336586-150449041	8.72177	5.75854	4.86649	2.15587	4.72479	3.93348	6.76315	7.23237	7.00249	3.5693
TARS2	TSS15979	chr1:150459839-150480085	4.88457	8.81161	7.41921	2.11344	6.36248	14.9904	13.6145	13.5828	11.6206	4.11032
MIR6878	TSS33011	chr1:150464820-150464886	0	0	0	0	0	0	0	0	0	0
FALEC	TSS32712	chr1:150488232-150490508	0.475252	1.53578	1.22573	0.261987	0.834218	0.963718	0.968165	0.795997	1.33891	0.720754
APH1A	TSS12864	chr1:150237798-150241609	79.3778	64.646	65.4312	25.6195	62.018	77.3097	73.7541	67.928	61.1842	63.1418
ECM1	TSS12702	chr1:150480486-150486265	127.136	219.728	110.268	104.967	58.1262	192.539	96.3	202.591	326.615	83.3285
HORMAD1	TSS1893	chr1:150670534-150693364	0	0.0698469	0.0602334	0	0	0	0.064983	0.0156131	0	0
GOLPH3L	TSS5161	chr1:150618700-150669672	0.457767	2.67267	1.77697	0.989479	1.75675	3.0526	4.0365	6.24083	4.03559	0.89851
CTSK	TSS2592	chr1:150768683-150780917	2.44187	1.58101	1.53815	1.91309	0.607055	1.43778	1.06536	0.845668	0.465108	1.68689
CTSS	TSS18028	chr1:150702671-150738433	13.5522	27.1642	22.4805	7.06311	12.5965	22.8846	36.8262	17.7497	32.5473	6.60037
ARNT	TSS22987	chr1:150782180-150849244	3.74321	6.78885	5.73252	2.46683	4.04817	5.69414	8.12813	9.43553	7.14139	3.27832
SETDB1	TSS4564	chr1:150898814-150937220	5.02527	13.5466	9.95582	2.64273	9.39456	10.8174	14.3627	15.1536	11.3159	7.08769
ANXA9	TSS4232	chr1:150954498-150968114	0.07264	0.486542	0.235867	0.106573	0.12673	0.137961	0.251518	0.177384	0.224014	0.0482516
FAM63A	TSS22840,TSS23783,TSS25977	chr1:150969300-150980854	0.563724	4.61319	2.28312	0.659057	1.47378	3.26108	3.66888	3.14888	3.5237	0.568042
PRUNE	TSS26403	chr1:150980866-151008189	2.04901	6.01641	2.6698	1.29141	3.48911	5.97292	3.77393	7.59413	7.5433	1.56338
BNIPL	TSS12642	chr1:151009028-151020076	0.0523829	0.0450007	0.0280584	0.0886677	0.118693	0.229403	0.139459	0.482685	0.070837	0.120473
CERS2	TSS21617	chr1:150937648-150947479	33.1563	47.5921	47.9678	17.5893	35.204	58.9835	52.0799	68.3451	57.1648	22.5754
MLLT11	TSS17122	chr1:151032150-151040973	6.81872	6.37713	3.54994	4.11836	1.9538	1.87442	6.78921	2.24238	5.35795	5.01808
GABPB2	TSS22939	chr1:151043079-151091007	2.04947	2.17623	2.22383	1.93855	2.2965	2.37153	2.17646	3.1394	1.93609	0.9713
ADAMTSL4	TSS31777	chr1:150521844-150533412	2.67281	7.06198	0.905095	1.03962	0.722725	2.66166	0.467971	1.59824	9.84593	0.689704
ADAMTSL4-AS1	TSS10787	chr1:150533370-150547028	0.308909	0.102399	0.386459	0.0404862	0.119962	0.0439616	0.0638214	0.24532	0.0749124	0.213499
MCL1	TSS27021	chr1:150547026-150552214	130.774	30.7255	43.359	51.0117	76.4743	59.5315	41.0258	43.167	26.0865	75.0825
MIR4257	TSS12468	chr1:150524404-150524490	0	0	0	0	0	0	0	0	0	0
SEMA6C	TSS3428	chr1:151104162-151119140	9.46972	50.6759	19.8217	5.12654	4.40938	29.9572	11.0931	27.3123	27.5048	10.1985
C1orf56	TSS10731	chr1:151020258-151023871	0.343805	0.697234	0.351724	0.43855	0.207853	1.99415	2.09762	1.32224	1.25056	0.296572
CDC42SE1	TSS14615	chr1:151023446-151032125	57.7096	46.1583	33.1481	15.8492	24.4422	27.0805	49.8637	34.6639	32.8878	33.0739
VPS72	TSS2205	chr1:151148775-151162689	6.73274	29.1498	20.2933	5.73526	20.633	25.0296	35.3911	29.7684	35.4781	9.10852
TNFAIP8L2	TSS25604	chr1:151129104-151132225	1.16315	11.9076	5.16599	2.05551	4.38347	11.7047	9.55066	27.1517	29.3051	2.01236
TNFAIP8L2-SCNM1	TSS25604	chr1:151129104-151142773	0.367751	4.95993	2.56739	0.875723	1.93517	4.93926	1.46953	0.991809	4.123	2.1686
SCNM1	TSS24131	chr1:151138497-151142773	10.5409	11.9868	10.3546	4.39258	9.86222	11.7586	12.8594	11.7475	9.28905	7.63318
LYSMD1	TSS10387,TSS30258	chr1:151132223-151138424	0.605903	0.849726	0.710933	0.582782	1.39377	0.627034	0.376839	2.64908	1.19769	0.922188
TMOD4	TSS2236	chr1:151142462-151148547	0.0831948	0.595294	0.497129	0.0915663	0.14344	0.264237	0.675047	0.462887	0.301979	0.393852
PIP5K1A	TSS7557	chr1:151171020-151222007	6.00089	9.85317	5.64799	4.28751	5.50622	7.9875	10.1729	12.9216	12.5128	10.3719
ENSA	TSS18813,TSS5511	chr1:150594598-150602098	133.628	105.657	101.76	52.5224	113.437	80.2313	114.426	71.5585	91.5816	76.578
PSMD4	TSS231	chr1:151227196-151239954	25.0989	49.2277	39.371	14.955	40.4399	40.6792	51.9284	37.5853	42.4656	19.6562
SELENBP1	TSS19391	chr1:151336777-151345210	17.6851	5.32198	68.382	50.8119	18.1428	20.1495	5.96097	23.9482	4.38055	16.4443
ZNF687	TSS13047,TSS9648	chr1:151254030-151264381	21.1415	10.6148	9.99697	4.44586	13.1867	8.36144	12.6764	13.2008	15.1936	13.6721
PI4KB	TSS21479,TSS31569	chr1:151264272-151300191	20.4249	15.8553	15.4421	6.8837	15.8577	18.981	19.3923	19.9102	20.0128	13.5281
RFX5	TSS4799	chr1:151313115-151319769	10.2618	49.0278	45.1189	12.5676	38.9564	33.96	56.4393	51.9299	55.9968	20.8588
GBAT2	TSS7889	chr1:151319485-151320367	10.3408	33.2975	21.1804	9.89783	32.1413	17.1821	29.2594	13.8196	30.6772	9.87016
PSMB4	TSS13357	chr1:151372040-151374412	138.347	176.261	184.899	71.4254	175.519	185.665	211.546	139.451	160.047	96.9547
CGN	TSS5382	chr1:151483861-151511167	0.0215016	0.279744	0	0.0215352	0.0802223	0.570306	0.0394747	0.179072	0.302305	0.0216938
TUFT1	TSS27417,TSS27420	chr1:151512780-151556059	1.22864	0.96396	0.0710977	0.44161	0.103044	1.6802	0.229358	1.36813	1.57172	0.0474942
MIR554	TSS25326	chr1:151518271-151518367	0	0	0	0	0	0	0	0	0	27.8085
SNX27	TSS30133	chr1:151584661-151671559	0.555319	2.32284	1.5611	0.626143	1.26734	1.75361	2.71405	3.23126	2.84202	0.828255
CELF3	TSS15275,TSS1712	chr1:151672533-151689296	0.108468	0.0790954	0.0827513	0.0491756	0.0210636	0.0611117	0.0125188	0.0946242	0.0662989	0.0339904
RIIAD1	TSS7697	chr1:151694012-151702082	0	0	0	0	0	0	0	0.0913919	0	0
LINGO4	TSS10024	chr1:151772739-151777918	0.0385794	0.3592	0.0104556	0.0990329	0	2.29896	0.0333654	0.492157	3.34848	0.096141
RORC	TSS17703,TSS18207	chr1:151778546-151804348	0.0756623	0.208789	0.0182365	0.641274	0.0550703	0.636631	0.0678518	1.42185	1.59524	0.0838104
TDRKH	TSS34060	chr1:151744040-151763010	0.536631	1.37954	0.18125	0.941254	0.573476	1.69832	0.81194	2.92083	2.55441	0.110922
THEM5	TSS12202	chr1:151819576-151826173	0.202186	0.0910362	0.0793221	0.125894	0.0533313	0.0779946	0	0.054474	0.0665926	0.0542163
C2CD4D	TSS33231	chr1:151810338-151813033	0.10896	0.205302	0.0673679	0	0.354167	0.0246496	0.017969	0.0929954	0.133556	0.0172311
LOC100132111	TSS2749	chr1:151810944-151816641	0.120539	0.464636	0.0893459	0.118018	0	0.193449	0.139788	0.161895	0.164821	0
THEM4	TSS13685	chr1:151843342-151882361	0.599267	0.218873	0.151964	0.0849374	0.068556	0.349551	2.43705	0.286257	0.0803662	0.0427819
S100A10	TSS34070	chr1:151955385-151966714	27.6577	13.9665	4.01618	3.68529	7.39826	5.29094	14.7877	3.31639	5.18198	2.35852
NBPF18P	TSS22487	chr1:151990753-151994985	0.0189678	0.0559592	0.0595516	0.0281539	0.070545	0.132657	0.159296	0.122687	0.0922316	0.021956
LOC100131107	TSS13389	chr1:152051888-152053400	0	0	0.0289943	0.026233	0	0	0	0	0	0.00494671
S100A11	TSS14624	chr1:152004981-152009511	21.4276	22.3808	6.28983	12.7054	3.1178	7.68925	27.3267	22.7644	17.2207	1.10396
TCHHL1	TSS26013	chr1:152056619-152061540	0	0	0	0.0103015	0	0	0	0.00519251	0	0
TCHH	TSS10406	chr1:152078792-152087930	0.0206556	0.016524	0.00672624	0.00691901	0.0545397	0.575312	0.011684	0.0183041	0.0135369	0.0119273
RPTN	TSS21654	chr1:152126070-152131704	0	0	0	0	0	0	0	0.00786649	0	0
POGZ	TSS10922,TSS27157	chr1:151375199-151431941	17.7818	19.5462	10.804	6.28284	12.9121	10.4826	15.2073	20.667	15.3749	11.5482
HRNR	TSS14141	chr1:152184551-152196672	0.00561776	0	0	0.00374459	0.00279151	0	0	0	0.00711481	0.00151605
CRNN	TSS30146	chr1:152381718-152386750	0	0	0	0.0202324	0	0	0	0.0153062	0	0
LCE5A	TSS3154	chr1:152483319-152484653	0	0	0	0	0	0	0	0	0	0
MRPL9	TSS6947	chr1:151732118-151736392	37.5258	37.1607	30.0994	14.1067	37.9898	36.6616	34.5287	33.7265	31.6458	18.6911
OAZ3	TSS17701,TSS19946,TSS27915	chr1:151735444-151743806	0.0415009	0.127546	0.127817	0.350829	0.204419	0.471119	0.401573	0.635307	0.559167	0.0468989
FLG	TSS19636	chr1:152274650-152297679	0	1.60445e-08	0	0.00422683	7.32434e-26	0.00302088	0	0	0.00508455	0
FLG-AS1	TSS17281,TSS22485	chr1:152285934-152339168	0	0.000506699	0	0	0.0133692	0	0	0	0.000489239	0.00993045
FLG2	TSS26399	chr1:152321212-152332482	0	0	0.00293225	0.00791535	0	0	0	0	0	0.000299096
CRCT1	TSS11005	chr1:152486977-152488481	0	0	0	0	0	0	0	0	0	0
LCE3E	TSS6716	chr1:152538174-152539229	0	0	0	0	0	0	0	0	0	0
LCE3D	TSS29549	chr1:152551859-152552980	0	0	0	0.0788001	0	0	0	0	0	0
LCE3C	TSS25001	chr1:152573137-152573562	0	0	0	0	0	0	0	0	0	0
LCE3B	TSS1567	chr1:152586286-152586574	0	0	0	0	0	0	0	0	0	0
LCE3A	TSS12089	chr1:152595309-152595579	0	0	0	0	0	0	0	0	0	0
LCE2D	TSS20187	chr1:152635886-152637135	0	0	0	0	0	0	0	0	0	0
LCE2C	TSS8533	chr1:152647790-152649049	0	0	0	0	0	0	0	0	0	0.0614714
LCE2B	TSS15588	chr1:152658598-152659876	0	0	0	0	0	0	0	0	0	0
LCE2A	TSS6965	chr1:152670839-152671918	0	0	0	0	0	0	0	0	0	0
LCE4A	TSS32749	chr1:152681522-152681910	0	0	0	0	0	0	0	0	0	0
C1orf68	TSS21689	chr1:152691997-152692905	0	0	0	0	0	0	0	0	0	0
KPRP	TSS19215	chr1:152730505-152734529	0	0	0	0	0	0	0	0	0	0
LCE1F	TSS22678	chr1:152748847-152749445	0	0	0	0	0	0	0	0	0	0
LCE1E	TSS28343	chr1:152758752-152760901	0.0592862	0	0.0127959	0	0.00860245	0	0	0	0	0
LCE1D	TSS30037	chr1:152769226-152770657	0	0	0	0	0	0	0	0	0	0.049006
LCE1C	TSS32032	chr1:152777310-152779107	0	0	0	0	0	0	0	0	0	0
LCE1B	TSS20212	chr1:152784446-152785585	0	0	0	0	0	0	0	0	0	0
LCE1A	TSS702	chr1:152799948-152800573	0	0	0	0	0	0	0	0	0	0
LCE6A	TSS18002	chr1:152815329-152816459	0.0500743	0	0	0	0	0	0	0	0	0
SMCP	TSS32599	chr1:152850797-152857523	0	0	0	0.0581386	0	0	0	0	0.0357806	0
IVL	TSS30939	chr1:152881038-152884362	0.00204025	0	0	0	0.0133546	0	0	0	0	0.0135552
SPRR4	TSS3747	chr1:152943128-152945049	0	0	0	0	0.0447515	0	0	0	0	0
SPRR1A	TSS5824	chr1:152956563-152958290	0	0	0	0	0	0	0	0	0	0
SPRR3	TSS31428	chr1:152974222-152976332	0	0	0	0	0	0	0	0	0	0
SPRR1B	TSS32296	chr1:153003678-153005376	0	0	0	0	0	0	0	0	0	0
SPRR2D	TSS6710	chr1:153012200-153013594	0	0	0	0	0	0	0	0	0	0
SPRR2A	TSS12423	chr1:153028595-153029988	0	0	0	0	0	0	0	0	0	0
SPRR2B	TSS30677	chr1:153042703-153044084	0	0	0	0	0	0	0	0	0	0
SPRR2E	TSS10943	chr1:153065610-153067004	0	0	0	0	0	0	0	0	0	0
SPRR2F	TSS33625	chr1:153084599-153085991	0.0472403	0	0	0.0693996	0	0	0	0	0	0
SPRR2C	TSS18556	chr1:153112593-153113969	0	0	0.0499273	0	0	0	0	0	0	0
SPRR2G	TSS15496	chr1:153122057-153123427	0	0	0	0	0	0	0	0	0	0
LOC101928009	TSS21473	chr1:153146993-153164152	0	0	0	0.0169378	0	0	0	0	0	0
LELP1	TSS23251	chr1:153175905-153177601	0	0	0	0	0	0	0	0	0	0
PRR9	TSS27386	chr1:153190059-153191793	0	0	0	0	0	0	0	0	0	0
PGLYRP3	TSS5125	chr1:153270337-153283194	0	0	0	0.105034	0	0	0	0	0	0.0263879
LOR	TSS25968	chr1:153232178-153234600	0.000941933	0.171482	0.151552	0	0.0922773	0	0	0.000966088	0	0.0500193
PGLYRP4	TSS26771	chr1:153302596-153321317	0	0	0	0.0202749	0.0134019	0	0	0	0	0.0136033
S100A12	TSS22766	chr1:153346183-153348075	1.8091	8.78838	2.00388	5.20962	0.761928	6.45205	27.3984	186.962	7.71313	2.4264
S100A9	TSS2706	chr1:153330329-153333503	65.8878	116.704	24.4274	75.2645	33.5423	137.451	285.203	972.392	140.146	31.5433
S100A7A	TSS34035	chr1:153388999-153395701	0	0.00182337	0	0.0172218	0	0	0	0	0	0
S100A8	TSS1026	chr1:153362507-153363664	74.8996	100.198	19.8965	53.7092	14.8272	95.663	197.498	829.508	81.5348	15.7389
S100A7L2	TSS3070	chr1:153409470-153412503	0	0	0	0.221457	0	0	0	0	0	0
S100A7	TSS23336	chr1:153430219-153433137	0	0	0	0	0	0	0	0	0	0
S100A5	TSS33179	chr1:153509622-153514241	0.0877961	0.16252	0.282412	0.12896	0.190269	1.2707	0.305664	0.19563	0.198262	0
S100A6	TSS17006	chr1:153507075-153508717	232.245	194.314	168.543	66.9829	79.8649	295.893	180.325	183.455	124.581	49.5603
S100A2	TSS23502	chr1:153533584-153538306	0.361473	0.298097	0.227084	0.619101	0.294627	0.673105	0.418413	0.737034	0.408931	0.233121
S100A4	TSS22961	chr1:153516094-153518282	320.026	403.69	297.828	71.4631	117.992	444.378	252.306	198.171	65.799	109.35
S100A3	TSS10614	chr1:153519808-153521734	0.751961	0	0.137825	0.122714	0.0905753	3.89196	0.242307	0.41877	0.150985	0
LOC101928034	TSS11855	chr1:153518217-153524245	0.337395	0.146108	0.0644688	0.0288348	0.0642077	0.433216	0.189174	0.196426	0.0712402	0.0434888
S100A14	TSS25453	chr1:153586731-153588808	0.187925	0.0332282	0.0289426	0.157627	0.0583924	0.256642	0.0931695	0.775982	0.0972327	0.0296894
S100A16	TSS32452	chr1:153579366-153585514	188.803	75.6457	4.76256	189.565	192.036	246.261	354.745	341.448	366.808	9.5202
S100A13	TSS14798,TSS22122,TSS23122,TSS28798,TSS3194	chr1:153591275-153606568	32.5124	167.138	75.056	102.814	90.2662	252.496	63.4282	221.306	186.877	31.2801
S100A1	TSS8885	chr1:153600872-153604513	16.7329	35.3816	69.8291	41.9323	58.067	10.4083	6.98352	48.3259	57.646	7.55393
CHTOP	TSS28465	chr1:153606457-153618782	24.9495	34.8396	29.8141	12.3644	27.2563	26.5588	33.1775	45.7661	35.3691	18.5983
SNAPIN	TSS21799	chr1:153631129-153634328	8.74229	33.7293	28.7563	8.92203	24.133	23.1835	31.3455	26.343	31.131	10.4332
ILF2	TSS24995	chr1:153634263-153643504	123.806	92.6094	81.4305	48.1517	94.5014	86.2946	83.3529	78.3058	71.0569	57.6144
NPR1	TSS31687	chr1:153651163-153666468	7.61172	41.0723	38.8641	8.42134	42.9738	43.3691	7.58457	41.523	51.4593	16.3401
MIR8083	TSS33583	chr1:153662180-153662269	0	0	0	0	53.8249	0	0	0	0	0
LOC343052	TSS14248	chr1:153766422-153768778	0.0965535	0.119067	0.361852	0.141851	0.156793	1.24519	0.448581	0	0.174328	0
SLC27A3	TSS28400	chr1:153747767-153752633	11.9873	30.9865	46.2741	10.9704	25.1848	66.3114	17.6587	44.3094	57.9847	26.2202
GATAD2B	TSS31897	chr1:153777202-153895451	9.19326	9.18118	7.54623	3.78862	5.18555	5.34825	7.09059	11.2716	6.76002	9.60233
INTS3	TSS29478	chr1:153700566-153746555	8.98009	39.6405	25.4289	14.5993	39.2391	44.6012	21.7185	54.7198	52.931	24.9251
DENND4B	TSS13235	chr1:153901976-153919154	17.6445	40.2834	38.7986	10.6519	29.7024	43.6044	33.3298	46.0956	46.3267	28.7195
CRTC2	TSS13303	chr1:153920147-153931132	50.0177	28.69	32.8517	16.8794	28.9099	18.1215	30.9297	26.358	23.6833	48.756
RAB13	TSS28113,TSS30409	chr1:153954092-153958853	13.816	27.2282	30.0384	26.4914	28.1774	48.2398	15.3306	79.9528	51.8332	14.2072
SLC39A1	TSS14859,TSS20540,TSS4103,TSS8232,TSS9928	chr1:153931574-153940660	11.3238	24.3602	16.6624	11.3289	19.7727	31.8601	24.1335	31.8803	19.5245	11.652
JTB	TSS23421	chr1:153946744-153950451	56.4552	67.8199	72.2501	26.3205	61.6706	66.8165	64.2429	51.5222	60.2554	42.456
CREB3L4	TSS12227,TSS15153	chr1:153940314-153946840	1.87866	8.146	13.0181	4.8059	17.2616	16.7341	17.8764	17.9047	15.6329	6.10584
MIR6737	TSS6921	chr1:153934826-153934896	0	0	0	0	0	0	0	0	0	0
NUP210L	TSS1369	chr1:153965167-154127592	0.0229627	0.0323359	0.0282582	0.0151539	0.0158674	0.0618172	0.0423272	0.0476889	0.0208571	0.0439626
RPS27	TSS27862	chr1:153963238-153964631	425.771	640.343	596.222	286.396	732.335	717.657	584.243	703.031	564.992	395.995
MIR190B	TSS30360	chr1:154166140-154166219	0	0	0	0	0	0	0	0	0	0
C1orf189	TSS28389	chr1:154171561-154178841	0.1329	0.0546654	0.0949871	0.0650714	0.0959974	0	0	0.148073	0.0400133	0.14675
AQP10	TSS10792	chr1:154293591-154297801	0.103752	0	0	0.0434915	0.0808026	0.0703864	0.0513235	0.0164525	0.0941024	0
HAX1	TSS17363	chr1:154245038-154248355	16.8529	34.8828	23.9563	13.1159	29.3221	38.8454	44.5238	33.6421	33.067	15.8021
ATP8B2	TSS16541,TSS20788	chr1:154298035-154323780	8.31996	28.1895	22.9232	4.57108	20.0087	25.1261	32.9621	25.1935	23.8043	11.0052
IL6R	TSS18684	chr1:154377668-154441926	0.442292	1.42722	2.54837	1.18229	3.81388	8.97323	2.8147	5.68197	6.60452	3.60275
SHE	TSS31459	chr1:154451953-154474526	0.0160621	0.00498986	0.00436098	1.00994	0.0614373	1.30395	0.0647584	0.231466	0.970265	0
TDRD10	TSS22737	chr1:154474694-154520623	0.0419601	0.0138205	0.0137898	0.941003	0.0816912	1.58318	0.0899193	0.0806774	0.597929	0
CHRNB2	TSS2839	chr1:154540256-154552353	0.0652712	0.00540693	0.0141758	0.00638152	0.00475511	0.0273979	0.0150385	0.077181	0.0207508	0.0144652
UBE2Q1	TSS29444	chr1:154521050-154531120	16.6636	18.707	15.508	6.17189	17.0163	21.1856	24.9266	22.3016	24.6879	12.0043
UBE2Q1-AS1	TSS16210	chr1:154526084-154527504	0.254914	0	0.0900492	0	0.0913532	0.139921	0	0.0952732	0	0.0935865
KCNN3	TSS28674,TSS30063	chr1:154669941-154842754	0.0715555	0.0704261	0.00897661	0.0178416	0.0226683	0.320793	0.017319	0.367518	0.0435754	0.00506405
PMVK	TSS32043	chr1:154897207-154909484	8.54037	25.5825	26.9039	6.69475	30.8274	30.7714	36.7331	20.5507	25.816	10.1441
ADAR	TSS21232,TSS30584,TSS34100	chr1:154554533-154600456	36.4726	45.2878	33.7552	8.27358	24.481	37.8354	51.6755	44.4768	41.4755	19.3934
TPM3	TSS11746,TSS27326,TSS30349,TSS31967	chr1:154127779-154164611	147.924	128.22	97.5062	63.0461	93.7916	82.3491	118.313	76.3049	69.6486	59.8534
PYGO2	TSS19732	chr1:154929501-154934258	6.46972	10.9264	10.5433	2.67185	9.82721	8.77679	18.1101	20.8512	17.2441	6.45711
PBXIP1	TSS7375	chr1:154916558-154928567	60.7462	126.114	124.243	25.7673	76.3976	61.685	164.563	94.957	74.4346	62.141
C1orf43	TSS31770	chr1:154179176-154193273	52.4558	68.2811	59.1189	31.4245	61.7179	54.3696	80.5953	84.939	61.6092	49.0401
UBAP2L	TSS29842,TSS9501	chr1:154192647-154243986	44.969	33.1881	27.6596	17.7602	32.0029	32.6091	38.879	43.328	35.4636	31.2605
CKS1B	TSS33944	chr1:154947117-154951725	8.64171	12.4176	15.812	5.83231	15.9535	7.59258	9.07507	9.77604	11.836	8.00522
MIR4258	TSS17302	chr1:154948168-154948259	0	0	0	0	0	0	0	0	0	0
LENEP	TSS8858	chr1:154966061-154966791	0	0	0	0	0.0534249	0	0	0.055033	0.13366	0.0544813
DCST2	TSS20193	chr1:154991002-155006257	0.353206	0.27898	0.191383	0.334947	0.109016	0.287388	0.0740678	0.237494	0.226321	0.367457
SHC1	TSS361,TSS9265	chr1:154934773-154946959	19.1487	21.3565	17.8849	15.8346	15.9652	30.551	23.1231	56.4098	30.1543	13.8642
FLAD1	TSS25679	chr1:154955769-154965587	8.79123	19.7463	16.0935	6.56226	15.9556	19.3659	22.4365	17.8963	20.4337	11.7694
ZBTB7B	TSS30922	chr1:154975105-154991001	5.01764	21.8356	11.2287	2.69397	3.38166	9.72138	5.92536	15.754	12.3956	3.29682
EFNA3	TSS31887	chr1:155051347-155060014	0.342791	2.43203	0.583347	6.88265	0.633744	0.589832	1.25582	3.6893	8.07293	7.57578
EFNA1	TSS11657	chr1:155100348-155107386	0.464184	8.88811	1.45019	14.82	10.3637	16.4219	4.64544	62.6029	36.6233	2.20732
DPM3	TSS12404,TSS1357	chr1:155112366-155112996	46.5574	92.7817	95.1425	32.531	94.737	143.839	96.8076	79.6722	88.78	40.2011
KRTCAP2	TSS6908	chr1:155141883-155145804	35.4454	63.0749	57.3264	21.4671	50.2865	84.3603	59.5878	62.8216	55.3551	24.9346
TRIM46	TSS21930,TSS7052	chr1:155146262-155157447	0.217124	4.11043	2.55923	0.217252	0.394969	1.00368	1.16786	1.43828	1.97086	1.1755
MIR92B	TSS7739	chr1:155164967-155165063	0	0	0	0	0	0	0	0	0	0
SLC50A1	TSS16940,TSS9063	chr1:155107819-155111334	9.98866	30.303	25.064	10.0021	23.8994	30.1523	28.1003	23.8176	26.0264	13.0187
THBS3	TSS25045	chr1:155165378-155177772	2.47692	4.65114	3.74133	1.62827	3.58375	8.4686	4.56506	4.05541	3.09888	5.04075
MUC1	TSS21967	chr1:155158299-155162706	5.90731	1.15613	1.74178	1.12344	0.883255	1.44346	0.794238	0.638906	0.757005	0.93972
MTX1	TSS19556	chr1:155178489-155183630	19.1555	19.7578	14.721	5.49597	13.8316	16.9367	15.1856	15.9882	12.0489	9.19093
GBAP1	TSS33545	chr1:155183615-155197325	2.69605	3.32206	4.0658	2.96666	3.19141	5.5185	3.66955	4.50667	3.51086	6.78983
DCST1	TSS21483	chr1:155006281-155023406	0.033193	9.04765e-42	0.0182497	0.0484591	1.27988e-37	0.0233854	0.0232904	0.0493484	0.0130893	0.0608881
EFNA4	TSS14283	chr1:155036212-155042029	0.493279	6.77834	2.43497	0.841598	3.40003	4.76774	4.06232	6.75231	8.79115	1.79079
LOC100505666	TSS20087,TSS4327	chr1:155017667-155036467	0.484109	0.406274	0.441437	0.821465	0.427603	0.351812	0.146163	0.562608	0.424109	0.107864
ADAM15	TSS18776	chr1:155023747-155035252	14.1102	24.6226	21.3837	10.8195	15.3666	20.2981	18.5354	26.2444	20.5216	9.70064
GBA	TSS18235,TSS8105,TSS8107	chr1:155204238-155214653	5.83806	10.1317	10.547	5.00401	9.28525	12.9772	13.0309	11.6623	12.2644	7.96209
FAM189B	TSS32446	chr1:155216995-155225274	2.69028	9.34147	8.32381	3.34907	14.595	14.5971	6.67441	13.2897	17.4865	2.79857
SCAMP3	TSS1130	chr1:155225769-155232176	18.4534	36.8133	32.6967	12.2067	37.2556	36.0437	43.4025	47.7791	41.2672	20.4376
CLK2	TSS11529	chr1:155232658-155243320	8.48305	20.2197	16.6447	5.89763	12.6871	14.9554	19.8265	19.9818	20.9832	15.5097
HCN3	TSS14788	chr1:155247217-155259639	0.811948	1.52137	1.71863	0.232405	1.21563	2.1271	1.07396	1.20291	1.27409	0.737791
PKLR	TSS256,TSS27798	chr1:155259083-155271225	10.359	1.24066	3.1611	4.30544	3.89062	4.26207	0.856586	3.4569	3.20011	1.49531
ASH1L	TSS20204	chr1:155305051-155532324	3.56763	4.30635	3.71673	2.37787	2.68897	3.04	4.18522	7.1499	4.41172	4.25888
MIR555	TSS13709	chr1:155316140-155316236	0	0	0	0	0	0	0	0	0	0
ASH1L-AS1	TSS13576	chr1:155531771-155533735	5.28079	7.82851	5.93758	1.43013	5.22297	5.00867	4.92179	3.51846	5.45061	4.82494
POU5F1P4	TSS9195	chr1:155402970-155404053	0.10035	0.0972148	0.112913	0.0768495	0.113894	0.145928	0.0605594	0.189151	0.0474107	0.147393
FDPS	TSS14245,TSS14738	chr1:155278538-155290457	42.6621	58.427	53.6152	25.463	47.8906	58.5802	52.9918	40.7996	46.2021	32.3488
RUSC1	TSS19810,TSS23279,TSS27008	chr1:155290639-155300909	9.2707	9.8523	10.4135	5.94169	6.17509	12.6542	7.46434	9.61269	8.31789	4.60464
RUSC1-AS1	TSS25896	chr1:155290250-155293938	0.350305	1.04586	0.858722	0.320823	0.39302	1.3545	0.912896	0.567744	0.924824	0.348009
MSTO1	TSS9174	chr1:155579960-155584758	4.19392	9.55312	7.4225	2.94373	5.86166	12.8938	8.29223	8.72785	9.47599	6.92069
MSTO2P	TSS30723	chr1:155579978-155584616	1.98161	1.87139	1.6809	0.205458	1.38572	3.68558	1.23286	2.01698	2.21935	1.64706
DAP3	TSS4225,TSS4226	chr1:155658881-155708800	18.507	35.3473	35.5061	12.9855	30.3564	36.9946	39.5481	33.6966	32.5238	17.9708
SYT11	TSS26752	chr1:155829259-155854990	12.4396	8.58048	5.35446	3.30612	5.17431	4.37282	7.13876	6.72908	5.45735	8.04459
RIT1	TSS1583,TSS23212	chr1:155867598-155881193	22.2319	3.81101	4.81051	5.17164	6.35858	4.2137	5.12108	6.43213	4.38213	7.50045
RXFP4	TSS6205	chr1:155911479-155912625	0.955787	0.242763	0.396611	0.179849	0.426651	0.233984	0.255044	0.27237	0.244173	0.59638
KIAA0907	TSS9688	chr1:155882833-155904233	3.71848	10.5506	7.56807	5.67965	7.06953	10.7134	9.69789	14.9719	12.0106	7.44408
SNORA80E	TSS906	chr1:155889699-155889833	4.32476	0	2.08539	0	0	4.81934	2.8788	0	3.76789	2.42938
SCARNA4	TSS4187	chr1:155895748-155895877	10.6289	6.57343	2.54993	0	0	6.01743	0	3.22526	0	8.97371
MSTO2P	TSS21802	chr1:155715558-155720479	5.00142	8.56514	7.53829	2.64885	6.14035	13.9318	7.54681	8.12015	9.50549	6.39754
GON4L	TSS28281,TSS3031	chr1:155719448-155829191	10.989	10.5511	8.40518	7.31063	9.66608	8.0408	10.3781	12.1264	9.62119	11.1685
YY1AP1	TSS10295,TSS11024,TSS20552,TSS27122,TSS27123,TSS27306,TSS5532,TSS6432	chr1:155629232-155658823	34.7413	21.2748	17.7449	12.3607	20.9172	19.3718	23.7193	28.1496	20.9828	25.5574
UBQLN4	TSS19756	chr1:156005084-156023616	4.15848	11.6326	10.5593	2.65901	8.79747	11.5098	9.65654	8.60435	13.0292	4.64937
LAMTOR2	TSS1966	chr1:156024516-156028301	22.9964	47.2201	38.9163	12.2523	42.1968	39.9936	44.1194	36.2161	38.0629	13.3066
RAB25	TSS10715	chr1:156030965-156040295	0.0130609	0.129341	0.112671	0.0383417	0	0.180277	0.090642	0.174222	0.0236544	0.0577795
MEX3A	TSS7211	chr1:156041803-156051789	0.0415662	0.211645	0.0660609	0.190307	0.284518	1.653	0.625966	2.38252	2.02234	0.0629113
SSR2	TSS18976	chr1:155978838-155990758	98.4503	113.228	108.249	48.9316	117.712	173.294	146.149	118.131	106.176	64.4509
ARHGEF2	TSS20146,TSS21932	chr1:155916629-155948336	30.5421	38.5961	44.8955	20.7736	55.6428	34.8729	65.7911	51.924	55.928	39.5035
MIR6738	TSS3423	chr1:155921063-155921127	0	0	0	0	0	0	0	0	0	0
SLC25A44	TSS7600	chr1:156163722-156182587	6.58253	3.85212	3.98846	2.16857	4.18141	3.68119	4.76238	7.16821	5.36335	4.95865
SEMA4A	TSS13447,TSS27913,TSS29988	chr1:156119734-156147542	3.01856	5.2518	7.46538	2.12186	10.068	1.22694	2.79756	8.7113	8.40031	5.20163
LMNA	TSS26904,TSS29819,TSS5864	chr1:156052336-156109880	63.743	23.2319	43.715	25.8726	15.5148	12.5801	5.53921	20.7643	8.95233	8.82535
TMEM79	TSS17791,TSS21180	chr1:156252703-156262234	0.912803	2.9481	2.86098	1.18455	3.4474	2.10827	3.06445	4.84343	4.15196	1.73651
VHLL	TSS8	chr1:156268414-156269428	0.00943026	0.011669	0.0304856	0.0415291	0	0	0.130944	0.0524281	0.0256107	0
GLMP	TSS30438	chr1:156262477-156265480	7.67521	7.74913	6.07833	3.87496	4.67135	4.77819	10.7397	9.35612	7.12859	2.9199
SMG5	TSS22098	chr1:156219014-156252620	35.3128	23.3128	21.1175	12.8593	29.258	18.1498	23.3634	35.7747	23.7014	22.6816
RHBG	TSS17404	chr1:156338979-156355013	0.00486579	0.00280052	0	0.0199137	0	0	0	0.00540099	0.00136522	0
C1orf61	TSS23878	chr1:156374054-156399184	0.235165	0.0830647	0	0	0	0.0537223	0	0.0747594	0.0303897	0
MIR9-1	TSS30552	chr1:156390132-156390221	0	0	0	0	0	0	0	0	0	0
PMF1	TSS23812	chr1:156182778-156209868	93.5018	33.2398	29.2756	19.3053	31.5962	33.7484	29.3588	22.8841	25.6121	32.8284
PMF1-BGLAP	TSS23812	chr1:156182778-156213123	2.04866	5.19974	3.00728	1.59998	2.90575	2.1199	2.59802	4.59429	3.27078	3.75076
BGLAP	TSS6458	chr1:156211752-156213123	0.301955	0.101802	0.0694451	0.655297	0.103307	0.112987	0.241299	1.09326	0.407475	0.514944
PAQR6	TSS3026	chr1:156213111-156217908	12.2309	6.80668	3.35477	2.16542	8.39589	0.937854	1.71734	5.89542	2.43206	10.655
TTC24	TSS27131	chr1:156549518-156556562	2.0376	9.38721	3.7767	2.92199	7.8227	0.808202	5.14074	10.0571	12.9576	3.20158
IQGAP3	TSS6758	chr1:156495196-156542396	6.81094	3.74391	5.75752	5.1424	8.1668	2.81674	2.45094	5.06552	5.32078	7.15973
APOA1BP	TSS28598	chr1:156561557-156564091	24.2111	33.4601	37.9915	13.3413	43.373	46.9154	41.8094	33.7936	42.8925	20.7841
HAPLN2	TSS20831	chr1:156589085-156595517	0.0300113	0.018611	0.0811947	0.0440314	0.0818019	0	0.0173207	0.0499711	0	0.465135
GPATCH4	TSS17788	chr1:156564099-156571279	9.9896	10.4969	12.1471	10.1692	11.9365	18.8492	14.7346	10.7469	16.4339	5.53153
BCAN	TSS15271	chr1:156611739-156629324	0.0219173	0	0.00792586	0	0	0.0115181	0	0	0.00813515	0.0080933
NES	TSS29826	chr1:156638555-156647189	0.0298746	0.00928011	0.00810998	0.24316	0.0326453	0.129328	0.0275332	0.427228	0.105829	0.00662064
CRABP2	TSS19457,TSS26791	chr1:156669399-156675608	2.64279	0.406347	0.736461	0.435408	0.0892419	0.386705	0.408648	0.304193	0.0743058	2.60387
ISG20L2	TSS19452	chr1:156691682-156698231	8.92634	5.59847	5.70208	2.65698	5.80134	9.94699	9.88852	8.91627	6.73738	4.92681
RRNAD1	TSS33147	chr1:156698262-156706752	3.46201	5.86543	5.05103	2.04398	4.09286	7.05213	9.04898	6.75682	6.05262	3.6721
CCT3	TSS32176	chr1:156278751-156308206	47.0125	96.9109	86.2329	35.6701	97.4976	101.094	105.748	95.6213	94.8017	32.1484
TSACC	TSS12810,TSS29920,TSS7058,TSS7999	chr1:156307104-156316785	0.173573	0.106448	0	0.0932914	0.322912	0.0657098	0.165231	0.351503	0.205111	0
MRPL24	TSS8841	chr1:156707093-156710923	11.9951	26.6034	40.8391	10.504	31.3116	53.6741	46.5793	31.5389	34.1544	12.6327
MEF2D	TSS13628,TSS17247	chr1:156433512-156470634	53.2423	31.1748	39.1002	19.8608	50.0396	25.7872	28.3454	45.3431	37.621	37.3247
PEAR1	TSS13207	chr1:156863522-156886226	2.93182	1.50041	0.753183	6.73418	0.280743	4.83173	0.177631	18.2283	7.12797	0.330257
LRRC71	TSS1919	chr1:156890423-156902880	0.0266989	0.0331232	0	0.0195845	0	0.0211148	0	0.118524	0	0.0147806
SH2D2A	TSS24342,TSS26508	chr1:156776034-156786640	13.8332	3.66768	3.67322	0.702215	0.88785	1.98702	0.789872	3.44832	0.760547	1.39145
NTRK1	TSS5416,TSS8924	chr1:156785541-156851642	0.729472	0.155083	0.0486579	0.073549	0.0177581	0.263894	0.034692	0.157664	0.0459474	0.566757
INSRR	TSS10845	chr1:156810664-156828712	0.0239856	0	0.010196	0	0	0.422299	0.00138199	0.0132975	0.0150053	0
ETV3L	TSS31263	chr1:157061834-157069600	0.384557	0.104545	0.172882	0.289544	0.274275	0.119253	0.0921195	0.129207	0.09254	0.309019
PRCC	TSS11701	chr1:156737273-156770609	41.8898	35.3614	26.827	12.729	30.3966	27.643	38.441	31.9969	35.9556	24.4096
ARHGEF11	TSS23985	chr1:156904631-157015162	1.90887	7.74614	0.730836	0.359567	1.60422	6.65424	1.16662	7.04465	3.14625	0.0415648
MIR765	TSS14548	chr1:156905922-156906036	0	0	0	0	0	0	0	0	0	0
FCRL4	TSS10843	chr1:157543538-157567870	0	0	0	0	0.00266835	0.0115566	0	0	0	0
ETV3	TSS24889,TSS33275	chr1:157094458-157108383	11.893	4.47134	4.37489	6.76704	6.89578	6.30817	3.04136	8.46392	3.65801	10.8262
CYCSP52	TSS23036	chr1:157098153-157098463	0.471384	0	0.0327862	0	0	0	0	0.0148563	0	0
FCRL5	TSS24052	chr1:157483166-157522310	0.369941	0.0786334	0.135296	0.0814806	0.106284	0.414961	0.0319953	0.469108	0.177074	0.0512886
FCRL3	TSS15919	chr1:157647977-157670647	0.862697	1.87809	0.990607	0.186086	0.230859	0.84592	0.477791	0.862102	0.406298	0.156143
FCRL2	TSS20707	chr1:157715522-157746922	0.254993	1.19863	2.84221	0.117478	0.192021	0.974406	0.11484	0.476925	0.12933	0.875839
CD5L	TSS7957	chr1:157800703-157811634	2.57258	0.274472	0.315276	0.768438	0.0762043	0.11037	0.161138	0.749141	0.82389	0.0161132
LOC646268	TSS33118	chr1:158101833-158110430	0	0	0	0	0	0.057287	0.0414616	0.159294	0	0.0395397
FCRL1	TSS5589	chr1:157764193-157789940	1.45467	2.63072	13.0738	0.03785	1.07426	4.13693	0.811829	1.74838	0.328765	1.39979
KIRREL	TSS22445	chr1:157963062-158070052	2.86964	1.71881	0.635709	2.49346	0.767991	1.78314	0.444885	4.83374	2.82043	0.283431
CD1D	TSS18835	chr1:158149736-158156216	0.100122	0.672914	0.198211	0.166426	0.240583	0.733575	0.350016	0.493439	0.680341	0.0665524
CD1A	TSS10379	chr1:158223926-158228058	0	0.377244	0.374393	0.0549885	0.272595	1.20824	0.189802	0.212598	0.205938	0.193689
CD1B	TSS28640	chr1:158297739-158301321	0	0	0.0986101	0	0.0496981	0.279296	0.0301205	0	0.0103389	0
CD1C	TSS11349	chr1:158259562-158264564	0.0497109	4.75365	2.96148	0.160422	0.721627	4.94604	0.842696	0.374995	0.275222	1.49754
OR10T2	TSS12523	chr1:158368311-158369256	0	0	0	0	0	0	0.0118754	0	0	0
OR10K2	TSS14690	chr1:158389717-158390656	0	0	0	0.045527	0.0336952	0	0	0	0	0
OR10K1	TSS23855	chr1:158435351-158436293	0	0	0	0.0453524	0	0	0	0	0.0279554	0
OR10R2	TSS17219	chr1:158449667-158450675	0	0	0	0	0	0	0	0	0	0
CD1E	TSS22942	chr1:158323485-158327343	0	0.0442586	0	0	0.0531911	0.111759	0.0476601	0.022571	0.0230211	0.0540175
OR6Y1	TSS881	chr1:158516917-158517895	0	0.0121793	0	0	0	0.0157082	0.0113943	0	0	0
OR6P1	TSS30559	chr1:158532440-158533394	0	0	0	0	0	0	0	0	0	0
OR10X1	TSS5866	chr1:158548708-158549689	0	0	0.0316979	0	0	0	0	0	0	0
OR10Z1	TSS19085	chr1:158576228-158577170	0.0308921	0	0	0.0453524	0	0	0	0	0.0279554	0
OR6K2	TSS817	chr1:158669467-158670442	0	0	0	0	0	0	0	0	0	0.0327739
OR6K3	TSS22680	chr1:158686957-158687905	0	0.0379197	0	0	0	0	0	0.0681965	0	0
OR6K6	TSS1213	chr1:158724605-158725637	0	0	0	0	0	0	0	0	0	0
OR6N1	TSS25974	chr1:158735533-158736472	0	0	0	0	0	0	0	0.0344932	0.0280624	0
OR6N2	TSS14643	chr1:158746471-158747425	0	0	0	0	0	0	0	0.0676799	0	0
MNDA	TSS28599	chr1:158801167-158819270	2.16482	3.00854	0.669828	0.587814	0.329526	2.79851	4.29258	9.86437	4.62352	0.338061
SPTA1	TSS17940	chr1:158580495-158656506	8.41001	6.23429	23.3315	12.2152	5.99812	8.20033	4.94053	10.3511	2.88389	5.83213
HDGF	TSS18887,TSS28310,TSS9713	chr1:156711898-156722240	104.074	103.542	140.887	73.765	115.813	67.0795	143.026	113.873	79.5742	65.6843
PYHIN1	TSS19395	chr1:158901336-158946849	7.35524	4.70087	3.7676	1.04596	3.55145	1.55019	4.32041	2.0573	0.883381	4.13901
AIM2	TSS28614	chr1:159032274-159046647	0.164303	0.271551	0.0789425	0.0803632	0.0198902	0.492178	0.0843401	0.283825	0.099299	0.343473
CADM3	TSS32833,TSS7338	chr1:159141376-159172932	0	0.0275647	0	0.0834767	0	0	0.0327986	1.11589e-05	0.0452174	0.00196841
CADM3-AS1	TSS25108	chr1:159165774-159172212	0	4.99534e-22	0	2.19186e-102	0	0	3.13124e-45	0.0171023	2.18953e-92	0
ACKR1	TSS14173,TSS33808	chr1:159173802-159176290	1.5283	0.221328	8.55305	5.03919	1.65279	2.44955	0.643556	2.96005	0.273282	1.63108
FCER1A	TSS21945	chr1:159259503-159278014	0.312579	0.099249	0.16432	0.317609	1.23846	0.956281	0.194605	0.240489	0.798591	0.265973
OR10J3	TSS4807	chr1:159283459-159284449	0.0291078	0	0	0	0	0	0	0	0	0
OR10J1	TSS25868	chr1:159409511-159410600	0	0	0.0280477	0	0	0	0	0	0	0.0287658
OR10J5	TSS1946	chr1:159504867-159505797	0	0	0	0	0	0	0	0	0	0
APCS	TSS3614	chr1:159557615-159558661	0	0	0	0	0	0	0	0	0	0
CRP	TSS30789	chr1:159682078-159684379	0	0	0	0.01912	0	0	0	0	0	0
DUSP23	TSS25444	chr1:159750758-159752333	10.3923	15.0894	20.7438	5.26887	26.6792	34.2219	21.5144	11.2227	10.8795	1.52306
FCRL6	TSS1620,TSS3687	chr1:159770300-159786047	0.984694	4.32593	0.886669	0.37248	0.989132	2.46335	0.449128	2.39918	1.02165	0.503246
SLAMF8	TSS9775	chr1:159796478-159807282	0.126441	0.200545	0.0843422	0.0564776	0.0281817	1.10242	0.184477	1.02802	0.33694	0
C1orf204	TSS33394	chr1:159804263-159825137	0.0369929	0.102955	0.0246433	3.71341e-07	0.097492	0.297194	0.0145221	0.179151	0.0544627	0.0114388
VSIG8	TSS18698	chr1:159824105-159832447	0.0437416	0.0180851	0.0584256	0	5.62377e-09	0	0.0168287	0.0161843	2.02304e-07	0.0161419
CFAP45	TSS12311	chr1:159842153-159869906	0.931488	0.261326	0.227226	0.303696	0.483634	0.117022	0.511977	0.14771	0.18104	0.556532
MIR4259	TSS31684	chr1:159869768-159869869	0	0	0	0	0	0	0	0	0	0
IFI16	TSS11154	chr1:158979681-159024945	47.4231	90.4368	75.5252	42.7196	57.6387	58.0742	89.5681	80.8515	75.5096	38.9627
SLAMF9	TSS9568	chr1:159921281-159924044	0	0	0	0	0	0	0.190854	0	0.111514	0
LINC01133	TSS4762	chr1:159931013-159948876	1.77895	0.336515	0.244338	0.616489	0.215059	0.720871	0.699986	0.439364	0.313296	0.300621
IGSF9	TSS3167	chr1:159896828-159915386	0.0630375	0.301633	0.245515	0.0462236	0.0481982	0.157809	0.652959	0.0966555	0.114491	0.0139634
KCNJ10	TSS27660	chr1:160007256-160040051	0.0375978	0.0116788	0.0102058	0.0344622	0	0.0295965	0.0108289	0.00521017	0.00775024	0.0156226
KCNJ9	TSS10465	chr1:160051359-160059212	0.0433515	0.0111194	0.00914041	0	0.00920223	0	0.0097168	0	0.00765134	0.0280079
PIGM	TSS17026	chr1:159997461-160001783	0.460004	2.87285	1.72807	0.749931	0.495118	2.05037	3.02307	4.37451	2.44319	1.08155
ATP1A2	TSS8625	chr1:160085519-160113374	0.284981	0.218886	0.241275	0.0585896	0.225343	0.31027	0.250726	0.486756	0.241916	0.172012
ATP1A4	TSS14946,TSS27222	chr1:160121351-160156767	0.730475	0.637113	0.878567	0.789344	0.343763	0.896254	0.64473	1.02426	0.748411	0.516834
CASQ1	TSS6294	chr1:160160284-160171676	0.168074	0.00417025	0.203816	0.0800647	0.194307	0.0498842	0.0271527	0.0484988	0.0335436	0.107933
IGSF8	TSS14184,TSS1980	chr1:160061128-160068618	4.21485	11.1514	9.54191	2.15345	10.8712	15.4751	17.1415	11.377	9.98024	6.00467
LOC729867	TSS21000	chr1:160171988-160178659	0.864742	0.107332	0.961589	0.205521	0.593929	0.219701	0.179135	0.519529	0.19035	0.746882
PEA15	TSS13648	chr1:160175108-160185166	19.3199	12.7127	10.4971	13.8079	10.5802	18.3012	22.6723	18.8716	13.5131	13.1205
TAGLN2	TSS26891,TSS31959,TSS9590	chr1:159887896-159895332	171.924	170.639	260.217	52.2746	153.547	88.2229	433.669	65.3654	101.286	78.0731
DCAF8	TSS16931,TSS22468,TSS4861	chr1:160185504-160232350	15.8295	34.0321	30.4622	13.4668	24.3642	40.6032	31.1558	37.9998	33.708	25.9315
PEX19	TSS7974	chr1:160246598-160254941	4.29481	10.2502	9.60188	3.06581	8.40127	12.6296	12.3132	9.23296	12.4228	5.20193
NHLH1	TSS1708	chr1:160336860-160342638	0.0503944	0.150134	0.0109246	0.0443533	0.0110004	0.0318275	0.0929856	0.145355	0.0457379	0.0781383
VANGL2	TSS21699	chr1:160370363-160398468	0.0232905	0.248871	0.00505779	0.192986	0.0763487	2.92603	0.436023	2.31347	0.203084	0.0361299
SLAMF6	TSS19379	chr1:160454819-160493052	1.67942	1.95279	0.855221	1.31591	0.409877	5.66013	3.2874	4.39899	0.611191	0.463558
SLAMF1	TSS30388	chr1:160579608-160617101	2.87376	0.594524	0.134467	0.248263	0.199915	0.524739	0.0520558	1.03139	0.255952	0.655077
CD84	TSS33208	chr1:160510883-160549306	3.77983	1.16178	0.684301	0.901985	0.524133	1.33302	1.92747	1.37893	1.68861	0.954987
SLAMF7	TSS22128	chr1:160708846-160724608	8.39838	2.8169	1.27096	0.910697	0.72721	1.9027	0.886175	5.12271	1.60565	0.676118
CD48	TSS27250	chr1:160648535-160681641	68.057	38.5486	43.7103	14.9209	33.7922	39.9786	53.1375	28.7614	9.12139	23.9495
CD244	TSS28851	chr1:160799949-160832692	2.6134	2.75457	1.65421	0.920645	1.078	3.01361	5.53913	6.27941	2.80421	2.0481
ITLN1	TSS21390	chr1:160846329-160854960	0.390142	0.234256	0.589451	0.815518	0.180124	0.188037	0.0546733	0.0777323	0	0
LOC101928372	TSS4390	chr1:160902254-160919712	0	0	0.0176703	0.0179492	0	0	0.00235262	0	0.00370046	0.00451612
ITLN2	TSS21398	chr1:160914815-160924589	0.0139477	0.120894	0.236136	0.0680666	0.0531172	0.116513	0.0282233	0.105116	0.0221083	0
LY9	TSS23153	chr1:160765863-160798045	7.05707	7.43711	10.4945	1.08184	16.4273	3.36772	5.55181	4.81072	2.34112	24.7612
F11R	TSS12012	chr1:160965000-160991133	12.2868	11.02	8.1726	8.40951	8.85161	7.33153	15.2062	20.1339	9.65596	11.4697
TSTD1	TSS10384	chr1:161007421-161008774	20.83	29.0371	36.6893	10.3017	50.7869	32.1889	58.6496	38.1341	20.9481	20.7985
COPA	TSS25734	chr1:160258376-160313354	19.1383	26.0954	18.506	9.87332	15.5702	21.48	28.4888	25.7609	22.373	18.6334
NCSTN	TSS12151	chr1:160313062-160328742	9.82505	24.7698	18.1969	8.19463	13.8832	20.8718	22.8582	22.3287	22.4825	11.7961
SUMO1P3	TSS1239	chr1:160287054-160288260	16.0304	9.29443	8.46206	6.44905	9.87869	10.9798	15.7538	7.43979	6.80703	8.14871
USF1	TSS20653,TSS5392	chr1:161009040-161015769	36.7518	55.9312	40.3741	18.3673	41.1702	45.6963	42.492	41.8451	38.9479	60.0528
PVRL4	TSS33685	chr1:161040780-161059385	0.043415	0.0089865	0	0.0636772	0.0237067	0	0	0.0401214	0.00656988	0.0400794
KLHDC9	TSS29046,TSS32859	chr1:161068150-161070138	0.0520604	0.0966768	0.534372	0.0305805	0.709951	0.829837	0.843024	0.202083	0.306505	0.0863764
USP21	TSS11793	chr1:161129253-161135516	5.76656	10.0917	9.89288	3.6842	8.97035	9.72978	10.0636	14.493	13.6356	6.20517
UFC1	TSS22294	chr1:161123533-161128646	58.5034	89.6622	98.0269	36.6183	85.2026	114.098	100.667	82.2718	85.9592	36.0058
PFDN2	TSS11564	chr1:161070345-161087866	61.1373	74.6855	60.5548	45.6764	70.4205	66.6895	81.6762	71.8564	80.4231	47.6402
DEDD	TSS17040,TSS21452	chr1:161090768-161102478	16.2169	17.0725	13.7947	6.35106	14.6783	14.3182	12.762	17.2576	13.8324	10.6998
NIT1	TSS24433,TSS26088,TSS26089	chr1:161087861-161095235	2.37634	17.2707	10.8931	3.07686	11.2932	12.6934	13.7339	13.1009	12.7746	6.29312
PPOX	TSS30918	chr1:161136180-161141010	9.74686	11.3561	20.9521	15.8367	12.5251	18.5855	10.3891	13.4421	8.87435	9.38258
ADAMTS4	TSS18265	chr1:161159537-161168845	0.0463733	0.0294583	0	2.13388	0.0443273	0.885751	0.0405544	0.0771255	0.0631707	0.0128447
B4GALT3	TSS4566	chr1:161141099-161147758	12.0277	13.5361	10.2235	6.21145	11.3072	18.9217	14.8498	19.7223	11.1131	8.84053
FCER1G	TSS3370	chr1:161185086-161189038	17.0262	15.4436	6.27889	4.1135	3.14632	9.06289	11.1131	12.7856	9.46579	1.54386
ARHGAP30	TSS31138	chr1:161016731-161039760	17.1878	50.6427	32.8849	5.64954	36.533	26.8372	49.4128	34.4047	34.2181	20.9067
APOA2	TSS17609	chr1:161192082-161193418	0	0.0944586	0	0.113193	0	0	0	0.0861242	0	0.0847461
PCP4L1	TSS28453	chr1:161228516-161255240	0.0191217	0.118495	0.123995	0	0.0624891	0.0606779	0.220886	0.106185	0	0.105805
NDUFS2	TSS11987,TSS6040	chr1:161169104-161184184	16.9494	22.395	22.7051	8.75984	18.1516	33.9006	28.9206	34.7069	20.6383	11.1225
MPZ	TSS21012	chr1:161274524-161279762	0.909114	0.885566	0.845786	0.573012	2.30803	0.95869	1.4143	0.747383	0.73308	1.71489
TOMM40L	TSS15342	chr1:161195728-161200536	3.39442	4.9089	3.41869	1.43504	3.46159	5.26831	5.63051	5.21616	3.33387	2.29976
MIR5187	TSS30913	chr1:161196975-161197051	0	0	0	0	0	0	0	0	0	0
NR1I3	TSS23841	chr1:161199455-161208000	0.0305498	0.0368591	0.0356104	8.00748e-151	0.0933394	0.0495754	0.0340604	0.0367005	0.0034451	0.034886
HSPA6	TSS28993	chr1:161494329-161496687	0.695758	1.19414	0.512542	5.04344	2.19288	0.630202	0.334957	3.6874	0.732798	8.50079
FCGR2A	TSS28962	chr1:161475204-161489360	1.51387	2.13381	0.722244	1.58009	1.32169	3.47133	0.820975	4.86598	5.1583	1.21749
FCGR2C	TSS30743	chr1:161551128-161571010	0.775848	1.13951	0.434539	0.52921	0.434797	1.24154	0.449953	1.84042	1.33609	0.441038
HSPA7	TSS20942	chr1:161575848-161578341	0.726767	1.70924	0.690796	1.84841	0.896109	0.587548	0.305984	1.67081	0.881728	3.43999
FCGR3A	TSS22219,TSS33661	chr1:161511550-161520413	13.572	20.5255	7.45988	1.16829	1.86753	7.0603	4.27759	6.57107	4.5607	1.03445
SDHC	TSS22247	chr1:161284165-161334535	5.03164	9.7296	8.7003	2.14742	6.95568	9.96322	11.8256	7.84273	8.81801	3.17783
CFAP126	TSS24320	chr1:161334520-161337673	0.11629	0.33515	0.333046	0.113851	0.75688	0.310808	0.988713	0.474741	0.946061	0.171293
FCGR3B	TSS1313,TSS17475,TSS28449	chr1:161592987-161601753	3.69882	5.78584	2.31126	0.305272	0.289663	2.21973	0.802801	5.86587	1.4479	0.125623
FCGR2B	TSS4793	chr1:161632904-161648444	0.505828	1.00365	0.384964	0.478888	0.439248	1.14251	0.338082	1.6525	1.04925	0.353509
FCRLB	TSS14332,TSS16402	chr1:161691333-161697933	0.0827449	0.0411556	0.0179447	0.0487034	0.114906	0.127877	0	0.184315	0.073204	0.0367407
RPL31P11	TSS11474	chr1:161653494-161655042	3.31434	8.50761	7.26837	4.63355	8.6464	9.53775	6.80702	10.0395	7.99242	4.62482
FCRLA	TSS7520	chr1:161676761-161684142	0.121724	0.85158	0.241802	0.0803594	0.338089	1.1887	0.382901	0.587766	0.261083	0.185517
DUSP12	TSS33502	chr1:161719557-161726954	19.879	11.0053	11.5845	5.34864	10.5812	13.6494	12.1265	10.6409	8.46242	3.66434
C1orf111	TSS22394	chr1:162343514-162346644	0.333967	0.0295408	0	0.0350112	0	0	0	0.0265096	0.043217	0
OLFML2B	TSS4520	chr1:161952981-161994255	0.140578	0.149663	0.00726381	3.6146	0.373044	0.0844032	0.277809	0.21527	2.02483	0.00741619
SH2D1B	TSS5208	chr1:162365055-162381928	1.1606	0.353846	1.11449	0.0149338	0.122224	0.93237	0.258298	0.42918	0.267955	0.23678
C1orf226	TSS3604,TSS6547	chr1:162348695-162356608	4.67499	1.26498	0.0947867	0.160976	0.195951	0.190455	0.0330955	0.158756	0.512294	0.499963
ATF6	TSS24135	chr1:161736033-161933860	4.27109	4.41222	3.39236	4.61726	3.68509	4.15964	5.13724	4.391	4.50151	5.2141
NOS1AP	TSS27507,TSS32560	chr1:162039580-162339813	3.35208	0.794869	0.0639139	0.202833	0.147995	0.141461	0.0627852	0.0400751	0.137152	0.446303
MIR4654	TSS28869	chr1:162126896-162126972	0	0	0	0	0	0	0	0	0	0
MIR556	TSS2753	chr1:162312335-162312430	0	0	0	0	0	0	0	0	0	0
DDR2	TSS14130	chr1:162602227-162750247	0.188782	0.109475	0.0480164	0.580223	0.00292634	0.0342744	0.095886	0.141353	0.207666	0.0653868
UAP1	TSS2270	chr1:162531295-162569633	8.12073	3.39459	2.28087	1.17844	3.40893	6.40325	1.91327	0.81998	3.32097	1.02554
C1orf110	TSS5471	chr1:162824086-162838605	0	0	0	0	0	0	0	0	0	0
RGS4	TSS20986,TSS2397,TSS34094,TSS9249	chr1:163038395-163046592	0	0	0.00948447	0	0	0	0	0	0	0
HSD17B7	TSS22310	chr1:162760491-162782608	1.36712	4.88118	4.23297	1.27653	3.08268	4.08766	3.93416	4.01975	2.75216	3.73372
LOC100422212	TSS365	chr1:163390859-163392981	0	0	0	0	0.00224047	0	0	0	0	0
RGS5	TSS30458,TSS4259	chr1:163112088-163291581	0.271261	0.984008	1.17684	0.564539	0.198752	0.999787	1.24141	0.898008	0.793271	0.30694
LOC101928404	TSS14717	chr1:163131464-163182813	0	0	0	0.0286841	0	0	0	0	0	0
NUF2	TSS18707	chr1:163291722-163325553	6.26602	3.92344	5.43596	5.06017	3.13456	3.96524	3.71763	3.81962	4.44705	5.92297
LMX1A	TSS23344,TSS28518	chr1:165171103-165325952	0.00189024	0	0	0	0	0	0	0.0416743	0	0.0265406
PBX1	TSS12947	chr1:164528596-164821060	0.193341	0.0450661	0.538265	0.410598	0.222404	0.281275	0.144862	0.340139	0.292982	0.114092
LOC100505795	TSS30261	chr1:164738352-164743878	0	0	0	0	0	0	0	0	0.0121639	0
RXRG	TSS17546,TSS28807	chr1:165370158-165414592	0	0	0	0	0	0.00845169	0	0.011848	0.0241951	0
LOC400794	TSS9149	chr1:165446078-165551341	0.0309964	0.0453908	0.138858	0	0.0615112	0.041918	0.0470748	0.0592497	0.0874461	0.0148487
LRRC52	TSS5541	chr1:165513477-165533185	0	0	0	0	0	0	0	0	0	0
UHMK1	TSS17622,TSS4635	chr1:162466963-162499419	10.1921	8.44108	7.67611	3.15089	5.67334	7.96949	7.18202	9.67408	10.4685	4.84227
MGST3	TSS1221	chr1:165600109-165625372	12.3289	10.8339	9.58534	18.578	12.7712	10.1029	4.04949	8.64714	8.38309	4.11722
LOC440700	TSS27177	chr1:165667986-165679199	0	0	0	0.0112592	0.0250499	0	0	0.0255737	0.0208503	0.0254608
ALDH9A1	TSS26463	chr1:165631448-165667900	12.3159	13.1455	9.17119	6.31866	12.501	10.384	12.4607	15.1009	14.2096	6.48219
LOC100147773	TSS3213	chr1:165738165-165744685	0.0486705	0.181182	0.263594	0.0178498	0.0796451	0.173099	0.294786	0.29704	0.485762	0.0269469
FAM78B	TSS17521	chr1:166039255-166135958	0.0190292	0	0.0395603	0.0590668	0.0797405	0.116072	0.021133	0.0203193	0.0331746	0.000843753
MIR921	TSS18640	chr1:166123979-166124035	0	0	0	0	0	0	0	0	0	0
TMCO1	TSS26202	chr1:165693527-165738159	4.64716	7.25495	5.41207	4.39305	5.90122	8.41294	8.17727	9.00981	8.20132	4.50894
UCK2	TSS26389	chr1:165796731-165880855	3.58363	9.11824	9.48285	2.10873	7.81246	4.13633	11.8267	6.76224	10.4266	2.7003
MIR3658	TSS10706	chr1:165877157-165877213	0	3.1394e-08	0	0	0	0	0	0	0	0
FMO9P	TSS23314	chr1:166573152-166594473	0.0268096	0	0	0	0	0	0.216438	0	0	0.0242729
POGK	TSS11414	chr1:166808723-166823709	3.15059	7.37849	5.29528	1.57551	4.45837	9.5655	10.8237	9.30292	8.71651	2.15522
MAEL	TSS12716,TSS21987	chr1:166944818-166991449	0.0156525	0	0	0.023043	0	0	0	0	0	0.0159946
ILDR2	TSS12061	chr1:166882440-166944561	0.15584	0	0	0.0178078	0.00663684	0	0.0139858	0.00336486	0.0110323	0.00336435
TADA1	TSS5043	chr1:166825748-166845654	6.27692	4.27939	3.70651	1.51252	3.85664	4.34123	4.61341	3.61389	3.60156	2.01855
GPA33	TSS5472	chr1:167022072-167059868	0.427104	2.66267	3.03813	0.335617	1.83085	0.216652	40.9236	0.531116	0.0830764	0.348042
DUSP27	TSS4802	chr1:167064086-167098402	0.0811517	0.408382	0.048175	0.393685	0.306846	0.00983604	1.68335	0.0899831	0.0226748	0.179816
LINC01363	TSS30808	chr1:167144598-167165042	0	0	0	0	0	0	0	0	0	0
CD247	TSS6035	chr1:167399876-167487847	60.128	8.71158	8.4856	1.02025	3.39441	9.03323	3.48754	10.9283	3.00701	2.76567
CREG1	TSS5389	chr1:167510250-167523056	16.7095	14.3947	15.617	18.3328	14.399	10.3522	13.8057	13.331	14.3027	5.95664
POU2F1	TSS13333,TSS2778,TSS29817	chr1:167190065-167396582	1.92829	1.99731	1.61788	1.09588	1.07999	0.857506	1.44163	2.24216	1.13141	1.83415
ADCY10	TSS27054	chr1:167778624-167883464	0.027059	0.013291	0.0272535	0.0208616	0.0300692	0.0105402	0.0019276	0.0278303	0.00455954	0.015877
MPZL1	TSS4946	chr1:167691186-167761156	0.927533	9.20523	5.94941	1.26942	6.15966	2.75376	8.77296	3.4842	6.60141	3.00334
GPR161	TSS12042,TSS23049,TSS31021,TSS976	chr1:168048779-168106905	0.0918125	0.0422864	0.12752	0.164585	0.0795601	0.432884	0.0730714	0.338185	0.471822	0.0376876
SFT2D2	TSS23643	chr1:168195254-168212088	8.50816	6.00523	6.45622	2.0637	4.4083	4.1924	4.5431	5.05903	3.89206	2.60795
TIPRL	TSS28131	chr1:168148082-168171351	13.8231	15.9237	15.34	5.53344	13.4506	14.9731	17.3057	15.4705	13.1802	8.67828
ANKRD36BP1	TSS25496	chr1:168214818-168216668	5.17113	2.04052	2.81449	0.871604	1.71583	1.58461	1.81603	1.70021	0.947183	1.30469
TBX19	TSS19652	chr1:168250277-168283664	0.199837	1.55066	1.27247	0.373067	0.753626	0.974742	1.07876	1.64233	1.22031	1.16708
MIR557	TSS12981	chr1:168344761-168344859	0	0	0	0	0	0	0	0	0	0
LOC100505918	TSS1104	chr1:168369426-168391894	0	0	0.0153167	0.0310985	0.0115679	0	0	0.00218959	0	0
LOC101928565	TSS12721	chr1:168433351-168464882	0	0	0	0	0	0	0	0	0	0
XCL2	TSS16301	chr1:168510002-168513235	1.98012	0.965257	1.18208	3.0874	1.47522	0.241542	0.358188	2.76519	1.19722	0.694055
XCL1	TSS382	chr1:168545710-168551315	0.522291	0.219184	0.125482	0.424861	0.263154	0.238395	0.158087	0.446686	0.375667	0.194249
LINC00626	TSS19331	chr1:168756178-168762126	0.00233751	0	0	0	0	0	0	0	0	0
DPT	TSS15008	chr1:168664694-168698442	0	0	0	0.248814	0.0168073	0	0.0177967	0	0.0139818	0
LINC00970	TSS294	chr1:168873142-169056243	0.0664983	0	0.0124895	0.0589367	0.0377816	0.046305	0.0144186	0.0323351	0.0018821	0.00919407
SLC19A2	TSS25522	chr1:169433148-169455208	0.9028	0.34404	0.296272	0.735394	0.222332	4.30566	0.304696	0.259474	2.66555	0.224085
F5	TSS24065	chr1:169481191-169555769	0.069726	0.037888	0.0322045	0.0157307	0.0117265	0.0253053	0.061769	0.0713349	0.0365478	0.0118882
MPC2	TSS13151,TSS33947	chr1:167885912-167906307	42.0559	19.336	28.0406	18.9575	25.4859	17.2933	19.012	13.3664	11.9098	16.6342
DCAF6	TSS21066	chr1:167905796-168045083	3.55098	5.77048	7.99411	4.47231	5.47478	5.26156	6.58145	5.43063	4.27258	3.68535
MIR1255B2	TSS28249	chr1:167967897-167967964	0	0	0	0	0	0	0	0	0	0
SELP	TSS30717	chr1:169558087-169599377	0.224868	0.0723018	0.104527	0.332182	0.219229	0.384213	0.453515	0.133605	0.955126	0.115484
ATP1B1	TSS29278	chr1:169075946-169101960	0.900722	0.16552	0.143119	0.275184	0.145612	0.229781	0.539662	0.480001	0.29154	0.107488
BLZF1	TSS11282	chr1:169337193-169365780	1.49711	2.4913	2.85139	0.740282	1.99703	1.91347	2.90182	2.50509	1.93353	1.17979
NME7	TSS9201	chr1:169101767-169337201	1.77605	3.76096	3.7785	1.18997	3.22899	3.22968	5.10176	1.99905	2.37263	1.03078
CCDC181	TSS20969,TSS8041	chr1:169364107-169429907	0	0.0170832	0.119274	0.0404079	0.060075	0.0653622	0.317992	0	0.0124919	0.213277
SELE	TSS8925	chr1:169691780-169703220	0.0276655	0.0396574	0.00706386	3.04559	0.0142203	0.0205167	0.0450119	0.0144364	0.00591103	0.00721174
METTL18	TSS22749	chr1:169761669-169764061	2.35273	1.77711	1.37102	0.647305	1.16149	2.72567	2.42019	3.8579	1.78291	0.528899
RCSD1	TSS24863	chr1:167599473-167675486	30.764	232.313	213.66	44.2728	238.753	101.892	244.599	199.422	182.232	92.0791
C1orf112	TSS32919	chr1:169764549-169822229	0.79794	1.9994	1.71988	1.14056	1.9218	1.80945	1.54904	1.28382	1.67305	1.17088
SCYL3	TSS14899	chr1:169822214-169863100	1.08788	2.90811	2.74485	0.704746	2.67845	2.71761	3.2717	2.97867	2.76251	1.2528
KIFAP3	TSS27980,TSS9639	chr1:169890469-170043879	1.79954	3.40249	2.96907	1.46451	2.86303	4.91321	4.43109	3.90531	4.07109	1.65383
LINC01142	TSS5346	chr1:170240545-170253349	0	0	0	0.0226628	0	0	0	0	0	0
METTL11B	TSS18418	chr1:170115187-170136923	0	0	0	0	0	0	0	0	0	0
MIR3119-1	TSS4553	chr1:170120518-170120603	0	0	0	0	0	0	0	0	0	0
MROH9	TSS12891,TSS27572	chr1:170904611-171033906	0.00134117	0	0.000960618	0.0575057	0	0	0	0	0	0
PRRX1	TSS25483	chr1:170633312-170708541	0.0125952	0	0	0.369553	0.00687714	0.129033	0	0.00698103	0.0171579	0
LOC101928650	TSS29012	chr1:170430457-170501750	0.0509167	0	0.108952	0	0.0550927	0.0822013	0	0.0567815	0.183798	0
GORAB	TSS33387	chr1:170501262-170522974	2.95777	2.34005	1.71697	1.44747	1.72753	3.34346	1.67961	2.99777	2.12557	2.2934
FMO6P	TSS4407	chr1:171106878-171130702	0	0	0	0	0	0	0	0	0	0
FMO2	TSS28821	chr1:171154346-171181822	0.0099455	0.00617775	0.00539839	1.49624	0.0410993	0	0.20583	0.00551255	0.401415	0
FMO3	TSS22264	chr1:171060017-171086959	0.0031507	0.0628042	0	2.15346	0.0828291	0	0.439084	0	0.799858	0
MIR1295A	TSS21004	chr1:171070868-171070947	0	0	0	0	0	0	0	0	0	0
MIR1295B	TSS8813	chr1:171070879-171070939	0	0	0	0	0	0	0	0	0	0
FMO1	TSS14638,TSS29097	chr1:171217609-171255117	0.00163845	0.00248246	0	0.0202555	0.0107506	0.00380129	0.0200831	0.00985308	0.0553931	0
FMO4	TSS6907	chr1:171283321-171311223	0.124105	0.242703	0.501193	0.868902	0.262628	0.273322	0.832891	0.417268	0.819045	0.041647
TOP1P1	TSS33819	chr1:171308034-171310463	2.02702	2.32343	2.76268	2.65561	1.89164	2.33801	2.76016	3.48305	3.4617	1.21946
SELL	TSS34139,TSS7060	chr1:169659805-169680843	11.9134	77.5332	158.825	9.512	97.8599	9.43823	191.391	25.6062	17.0245	24.63
MYOC	TSS2887	chr1:171604556-171621773	0	0.0159132	0	0	0	0.263648	0	0	0.17454	0
PRRC2C	TSS32973	chr1:171454665-171562650	43.3814	17.2951	16.762	42.699	20.0029	17.8737	16.8959	20.0195	14.2338	28.4395
VAMP4	TSS4499	chr1:171669295-171711379	2.91554	3.04691	3.25108	1.65559	3.09109	5.31623	4.22523	3.85311	3.80736	2.85027
C1orf105	TSS22897,TSS30861	chr1:172389827-172437969	0	0	0.0315458	0	0	0	0	0.0370183	0.0300985	0
PIGC	TSS26822	chr1:172410596-172413230	13.872	14.7728	12.1717	3.60863	8.21454	13.9131	16.3361	18.4673	14.0541	7.83441
METTL13	TSS22491	chr1:171750760-171766856	4.40785	10.6874	6.83017	3.66058	10.2358	12.2912	13.909	16.3382	15.2001	2.97744
DNM3	TSS31416	chr1:171810617-172381857	0.272621	0.0822509	0.101728	0.420628	0.162577	0.189146	0.165647	0.201224	0.372784	0.175319
DNM3-IT1	TSS31853	chr1:171833331-171833827	0.207476	0.127002	0	0	0.111182	0	0	0	0	0
DNM3OS	TSS16694	chr1:172106018-172113975	0.00310202	0.0231859	0	0.114245	0.00678901	0.0513321	0.0071623	0	0.0253658	0.0757779
MIR214	TSS29294	chr1:172107937-172108047	0	0	0	0	0	0	0	0	0	0
MIR199A2	TSS25480	chr1:172113674-172113784	0	0	0	0	0	0	0	0	0	0
MIR3120	TSS21068	chr1:172107947-172108028	0	0	0	0	0	0	0	0	0	0
FASLG	TSS30914	chr1:172628147-172636012	2.40917	0.230662	0.387467	0.125912	0.0658086	0.308466	0.066032	0.989204	0.155696	0.0950158
TNFSF18	TSS16681	chr1:173010359-173020103	0	0	0.044072	0.0603136	0	0.395628	0.142897	1.46355	0.0371092	0
LOC100506023	TSS8250	chr1:173204198-173446294	0.115188	0.110098	0.127486	0.0324863	0.186586	0.0697395	0.136132	0.090041	0.0984961	0.0519548
[truncated: 26,087 more rows]
